# Supplementary material for: Trichoderma Applications on Strawberry Plants Modulate the Physiological Processes Positively Affecting Fruit Production and Quality
Source: Front Microbiol. 2020 Jul 3;11:1364. doi: 10.3389/fmicb.2020.01364 (PMC7350708; doi:10.3389/fmicb.2020.01364)
Supplement: Supplementary file 10 [file Data_Sheet_1.zip]

Archive with 3 entries (3 files):
- Presentation 1.pdf
- Table S2.XLSX
- Table S3.XLSX
