# Supplementary material for: Trichoderma Applications on Strawberry Plants Modulate the Physiological Processes Positively Affecting Fruit Production and Quality
Source: Front Microbiol. 2020 Jul 3;11:1364. doi: 10.3389/fmicb.2020.01364 (PMC7350708; doi:10.3389/fmicb.2020.01364)
Supplement: Supplementary file 10 [file Data_Sheet_1.zip › Table S2.XLSX]

## Sheet: Foglio1
NCBI accession	Description	Exp. q-value	Sum PEP Score	Coverage	# Peptides	# PSMs	Protein Group IDs	# Unique Peptides	# Razor Peptides	Score A Mascot	# AAs	MW [kDa]	calc. pI	Found in File: [F1] Replicate 1	Found in File: [F2] Replicate 2	Found in Sample: [S1] F1: 126, Control, Ctr-1	Found in Sample: [S2] F2: 126, Control, Ctr-1	Found in Sample: [S3] F1: 127N, Sample, T22-2	Found in Sample: [S9] F2: 127N, Sample, T22-2	Found in Sample: [S4] F1: 127C, Sample, TH1	Found in Sample: [S10] F2: 127C, Sample, TH1	Found in Sample: [S5] F1: 128N, Sample, GV41	Found in Sample: [S11] F2: 128N, Sample, GV41	Modifications	Abundance Ratio: (T22-2) / (Ctr-1)	Abundance Ratio: (TH1) / (Ctr-1)	Abundance Ratio: (GV41) / (Ctr-1)	Abundance Ratio (log2): (T22-2) / (Ctr-1)	Abundance Ratio (log2): (TH1) / (Ctr-1)	Abundance Ratio (log2): (GV41) / (Ctr-1)	Abundances (Grouped): Ctr-1	Abundances (Grouped): T22-2	Abundances (Grouped): TH1	Abundances (Grouped): GV41	Abundances (Scaled): F1: 126, Control, Ctr-1	Abundances (Scaled): F2: 126, Control, Ctr-1	Abundances (Scaled): F1: 127N, Sample, T22-2	Abundances (Scaled): F2: 127N, Sample, T22-2	Abundances (Scaled): F1: 127C, Sample, TH1	Abundances (Scaled): F2: 127C, Sample, TH1	Abundances (Scaled): F1: 128N, Sample, GV41	Abundances (Scaled): F2: 128N, Sample, GV41	Abundance: F1: 126, Control, Ctr-1	Abundance: F2: 126, Control, Ctr-1	Abundance: F1: 127N, Sample, T22-2	Abundance: F2: 127N, Sample, T22-2	Abundance: F1: 127C, Sample, TH1	Abundance: F2: 127C, Sample, TH1	Abundance: F1: 128N, Sample, GV41
1365949308	desiccation protectant protein Lea14 homolog [Rosa chinensis]	0	10.06	19	2	12	9453	2	0	375	152	16.7	5.19	High	High	High	High	High	High	High	High	High	High		1.506	1.183	0.595	0.59	0.24	-0.75	103.2	155.5	122.1	61.4	104.4	102	144.7	166.2	127.3	116.9	68.1	54.7	233.7	274	239.1	325.7	226.6	250.2	198.8
1366042242	short-chain dehydrogenase/reductase 2b-like [Rosa chinensis]	0	12.317	7	3	8	6956	3	0	165	421	45.2	5.34	High	High	High	High	High	High	High	High	High	High		0.681	0.55	0.648	-0.56	-0.86	-0.63	154.8	105.4	85.1	100.2	151.6	158	102	108.7	85.8	84.4	100.6	99.8	705.3	461.8	350.4	231.8	317.5	196.5	610.8
1358182938	putative Mago nashi protein [Rosa chinensis]	0	5.759	17	2	3	1350	2	0	80	151	17.8	5.88	High	High	High	High	High	High	High	High	High	High		1.033	0.597	0.758	0.05	-0.74	-0.4	106.9	110.4	63.8	81		106.9		110.4		63.8		81		18.8		14.2		8.9
223635284	RecName: Full=S-adenosylmethionine synthase 2; Short=AdoMet synthase 2; AltName: Full=Methionine adenosyltransferase 2; Short=MAT 2	0	48.808	40	9	37	4392	1	0	1090	393	43.1	6.02	High	High	High	High	High	High	High	High	High	High		1.924	1.161	1.028	0.94	0.22	0.04	79.4	152.8	92.2	81.7	79.4		152.8		92.2		81.7		18.1		25.7		16.7		24.3
947078157	hypothetical protein GLYMA_12G207500 [Glycine max]	0	19.601	17	5	18	9966	1	0	332	336	37.1	9.63	High	High	High	High	High	High	High	High	High	High		0.685	0.973	0.573	-0.55	-0.04	-0.8	140.8	96.5	137	80.7	131.5	150.2	89.6	103.4	149.3	124.6	73	88.4	20.1	74.1	10.1	37.2	18.1	49	14.5
1162517982	pre-mRNA-processing factor 19 [Prunus persica]	0	4.958	4	2	2	4212	1	0	73	523	56.6	6.76	Not Found	High	Not Found	High	Not Found	High	Not Found	High	Not Found	High		0.877	0.884	1.516	-0.19	-0.18	0.6	85.4	74.9	75.5	129.5		85.4		74.9		75.5		129.5		45.3		29		31.9
1366009954	vesicle-associated membrane protein 721-like [Rosa chinensis]	0	9.773	21	4	6	1598	1	2	92	222	24.8	8.4	Not Found	High	Not Found	High	Not Found	High	Not Found	High	Not Found	High		0.899	1.054	1.556	-0.15	0.08	0.64	74.8	67.3	78.9	116.4	75.6	74	56.1	78.4	79.4	78.4	114.8	118.1	34.4	140.9	18.8	108.8	28.7	118.8	68
1371532644	Methyltransferase PMT9 [Actinidia chinensis var. chinensis]	0	4.157	4	2	3	7111	1	0	81	410	45.4	7.88	High	Not Found	High	Not Found	High	Not Found	High	Not Found	High	Not Found		0.813	1.109	0.545	-0.3	0.15	-0.88	123.5	100.4	137	67.3	123.5		100.4		137		67.3		49.3		29.6		43.4		35
1365975739	calcium-transporting ATPase 1, endoplasmic reticulum-type-like [Rosa chinensis]	0	7.387	3	3	4	2443	3	0	104	1063	116.1	5.45	High	High	High	High	High	High	High	High	High	High		1.11	0.973	2.041	0.15	-0.04	1.03	61.8	68.6	60.1	126.1	69.6	54	70.7	66.5	56	64.2	127.2	125	77.6	38.3	58.1	34.4	49.7	36.3	184.9
1366002341	serine/threonine-protein phosphatase 6 regulatory subunit 3-like isoform X1 [Rosa chinensis]	0	9.171	4	3	5	110	3	0	109	854	93.8	4.61	High	High	High	High	High	High	High	High	High	High		1.285	1.123	1.51	0.36	0.17	0.59	81.2	104.3	91.2	122.6	81.2		104.3		91.2		122.6		23.8		22.6		21.3		46.9
1137232517	hypothetical protein CCACVL1_05415 [Corchorus capsularis]	0	14.18	5	4	7	6268	2	1	194	1194	127.8	5.35	High	High	High	High	High	High	Not Found	High	High	High		0.946	1.246	1.615	-0.08	0.32	0.69	80.4	76.1	100.1	129.8	82.9	77.9	77.7	74.4	113.3	86.9	109.8	149.9	20	10.9	13.9	7.6	21.8	9.7	34.6
1334319843	hypothetical protein POPTR_005G044400 [Populus trichocarpa]	0	5.761	17	2	8	9068	1	0	180	152	15.3	6.05	High	High	High	High	High	High	High	High	High	High		1.31	0.831	0.524	0.39	-0.27	-0.93	118.6	155.4	98.6	62.2	122.7	114.6	167.7	143	96	101.2	56.4	67.9	62	128.3	62.5	116.8	38.6	90.2	37.2
1516505593	unnamed protein product [Brassica rapa]	0	15.373	6	4	10	4626	2	0	217	673	75	5.02	High	High	High	High	High	High	High	High	High	High		0.844	0.57	1.041	-0.24	-0.81	0.06	118.1	99.7	67.3	123	107.4	128.8	120.4	79	66.7	68	128.4	117.6	30.4	16	25.2	7.2	15	6.7	47.4
357441869	calreticulin isoform X1 [Medicago truncatula]	0	17.784	10	4	13	71	1	0	343	423	48.4	4.56	High	High	High	High	High	High	High	High	High	High		0.646	0.832	0.707	-0.63	-0.27	-0.5	141.5	91.4	117.7	100	143.5	139.4	80.1	102.7	121.7	113.7	95.3	104.7	44.8	34	18.4	18.3	30.2	22.1	38.8
1365937840	leucine--tRNA ligase, cytoplasmic-like isoform X1 [Rosa chinensis]	0	13.378	3	3	12	2705	1	2	292	1110	125.7	6.93	High	High	High	High	High	High	High	High	High	High		1.09	0.979	1.597	0.12	-0.03	0.68	71.8	78.2	70.2	114.7	69.4	74.2	77.6	78.9	71.6	68.9	117	112.4	140.8	129	116.2	100.1	115.5	95.5	309.5
743764971	PREDICTED: ras-related protein RABA2a-like [Elaeis guineensis]	0	27.321	38	6	24	372	1	0	411	218	24.1	6.1	High	High	High	High	High	High	High	High	High	High		0.513	0.898	0.754	-0.96	-0.15	-0.41	126.8	65	113.9	95.6	134.3	119.3	59.9	70.2	118.3	109.4	81.9	109.3	18.8	27.5	6.2	11.8	13.2	20	15
1358142303	putative peptidase S59, nucleoporin [Rosa chinensis]	0	4.39	3	2	2	2700	2	0	44	1013	105.3	7.31	High	Not Found	High	Not Found	High	Not Found	High	Not Found	High	Not Found		0.937	0.627	0.844	-0.09	-0.67	-0.24	118.7	111.2	74.4	100.2	118.7		111.2		74.4		100.2		30		20.8		15		33.1
1279007574	transmembrane 9 superfamily member 1-like [Olea europaea var. sylvestris]	0	7.48	6	3	5	420	1	1	110	587	66.8	7.46	High	High	High	High	High	High	High	High	High	High		1.425	1.038	1.734	0.51	0.05	0.79	67.9	96.7	70.4	117.7	69.7	66	90.8	102.5	64.4	76.4	125.3	110	17	7.2	16.3	8.2	12.5	6.7	39.8
1139772282	hypothetical protein PRUPE_5G079300 [Prunus persica]	0	23.688	47	7	24	5899	2	5	308	147	16.5	4.94	High	High	High	High	High	High	High	High	High	High		1.059	1.174	0.629	0.08	0.23	-0.67	119.9	126.9	140.7	75.4	121.7	118.1	123.9	129.9	141.1	140.3	76.7	74	625.1	598.1	469.9	480.1	576.4	566.2	514
1193736281	lysophospholipid acyltransferase 1-like [Arachis duranensis]	0	6.923	4	2	4	4888	2	0	160	608	68.8	8.62	High	High	High	High	High	High	High	High	High	High		1.154	1.113	2.132	0.21	0.15	1.09	57.9	66.9	64.5	123.5	62.4	53.4	71.1	62.6	69.6	59.3	121.7	125.3	127.6	203.7	107.2	174.3	113.2	180.3	324.4
1445373178	Glyceraldehyde-3-phosphate dehydrogenase A, chloroplastic, partial [Mucuna pruriens]	0	22.038	16	4	9	2661	1	0	348	405	43.3	8.44	High	Not Found	High	Not Found	High	Not Found	High	Not Found	High	Not Found		1.206	1.507	1.17	0.27	0.59	0.23	79	95.3	119.1	92.4	79		95.3		119.1		92.4		114.4		101.9		137.2		174.6
1344075718	glyceraldehyde-3-phosphate dehydrogenase, cytosolic-like [Quercus suber]	0	55.897	41	5	147	7201	2	0	3367	161	17.4	8.32	High	High	High	High	High	High	High	High	High	High		0.626	1.146	0.668	-0.68	0.2	-0.58	118.7	74.4	136.1	79.3	118.7		74.4		136.1		79.3		38.7		17.9		35.2		33.7
1353875789	hypothetical protein Pyn_09737 [Prunus yedoensis var. nudiflora]	0	4.593	7	2	3	7117	2	0	45	301	32.5	5.4	High	High	High	High	High	High	High	High	High	High		0.71	0.642	0.637	-0.49	-0.64	-0.65	142.9	101.4	91.7	91	137.2	148.7	94.7	108.2	95.9	87.5	92.4	89.6	169.5	259.8	86.4	137.9	94.3	121.8	148.9
1358185549	putative valine--tRNA ligase [Rosa chinensis]	0	17.201	5	4	7	5011	4	0	264	1097	124.6	7.11	High	High	High	High	High	High	High	High	High	High		1.168	0.969	1.856	0.22	-0.04	0.89	67.9	79.3	65.8	125.9	65.7	70.1	69.5	89	61.2	70.3	125	126.8	137.5	222.4	107.5	206.2	102	177.8	341.4
1366029582	pleiotropic drug resistance protein 1-like [Rosa chinensis]	0	9.173	2	3	5	8225	1	0	136	1426	160.7	7.66	High	Not Found	High	Not Found	High	Not Found	Not Found	Not Found	High	Not Found		5.252	0.01	1.717	2.39	-6.64	0.78	55.8	293.2		95.9	55.8		293.2				95.9		45.4		176.2				101.8
1270977075	Pyrophosphate-energized vacuolar membrane proton pump [Capsicum baccatum]	0	25.194	11	6	14	4884	3	4	316	770	80.6	5.33	High	High	High	High	High	High	High	High	High	High		1.207	1.069	2.025	0.27	0.1	1.02	59	71.3	63.1	119.5	51.3	66.7	63.2	79.4	57.1	69.1	117	122	195.2	210.8	177.4	182.8	172.9	173.8	580.7
951014217	heat shock 70 kDa protein [Vigna radiata var. radiata]	0	75.657	22	11	80	7266	1	0	2070	647	70.9	5.44	Not Found	High	Not Found	High	Not Found	High	Not Found	High	Not Found	High		0.59	0.774	1.993	-0.76	-0.37	1	66.9	39.4	51.7	133.3		66.9		39.4		51.7		133.3		15.4		6.6		9.5
1347694563	hypothetical protein GOBAR_AA25810 [Gossypium barbadense]	0	6.884	3	2	4	2980	1	0	138	952	101.9	7.14	High	Not Found	High	Not Found	High	Not Found	High	Not Found	High	Not Found		1.451	1.183	1.817	0.54	0.24	0.86	58.4	84.7	69.1	106.1	58.4		84.7		69.1		106.1		7.6		8.2		7.2		18.1
1358177304	putative proton-exporting ATPase [Rosa chinensis]	0	88.723	25	19	71	6710	3	10	1529	953	104.9	5.43	High	High	High	High	High	High	High	High	High	High		1.123	1.14	1.885	0.17	0.19	0.91	58.7	65.9	66.9	110.6	59.7	57.6	65.6	66.3	67.3	66.5	109	112.2	415.7	777.2	336.8	651.7	372.6	714.2	989.4
1315943524	hypothetical protein CUMW_230090 [Citrus unshiu]	0	39.57	28	4	23	5568	1	4	628	165	17.8	6.21	High	High	High	High	High	High	High	High	High	High		0.806	1.084	0.63	-0.31	0.12	-0.67	131.7	106.2	142.8	83	133.6	129.9	109.1	103.3	142.4	143.2	84.1	82	1312	778.6	790.8	451.8	1112.9	683.7	1077.2
1227947165	guanine nucleotide-binding protein subunit beta-like protein [Carica papaya]	0	18.941	19	4	22	3122	1	0	293	326	35.7	7.39	High	High	Not Found	High	Not Found	High	High	High	High	High		1.108	1.133	1.525	0.15	0.18	0.61	81.1	89.8	91.8	123.6		81.1		89.8		91.8		123.6		32.7		26.5		29.5
1358150504	putative proteasome component (PCI) domain, 26S proteasome regulatory subunit [Rosa chinensis]	0	16.365	12	6	12	9734	5	1	190	540	61.8	9.38	High	High	High	High	High	High	High	High	High	High		0.964	1.176	1.568	-0.05	0.23	0.65	74.1	71.5	87.2	116.3	76.1	72.2	75.2	67.8	83.4	90.9	111.4	121.1	87.3	61	63.7	41.8	76.1	61.2	166.6
1358152805	putative methyltransferase [Rosa chinensis]	0	3.242	6	2	2	6404	2	0	67	403	45.3	7.58	Not Found	High	Not Found	High	Not Found	High	Not Found	High	Not Found	High		1.434	0.959	1.609	0.52	-0.06	0.69	74	106.1	70.9	119		74		106.1		70.9		119		53.4		55.8		40.8
1389779189	pyrophosphate--fructose 6-phosphate 1-phosphotransferase subunit alpha-like [Cynara cardunculus var. scolymus]	0	12.16	5	2	10	9632	1	0	278	614	67	6.62	High	High	High	High	High	High	High	High	High	High		1.254	1.081	1.527	0.33	0.11	0.61	72.9	91.4	78.8	111.3	77.7	68.1	94.9	87.9	79.3	78.3	110.7	111.9	97.4	82.4	87.8	77.7	79	75.5	180.9
703094962	protein disulfide-isomerase [Morus notabilis]	0	21.622	10	5	9	4819	1	0	255	502	56.2	5.02	High	Not Found	High	Not Found	High	Not Found	High	Not Found	High	Not Found		0.988	0.907	0.659	-0.02	-0.14	-0.6	130.7	129.2	118.5	86.2	130.7		129.2		118.5		86.2		48		35		34.6		41.3
1365989005	10 kDa chaperonin, mitochondrial-like [Rosa chinensis]	0	16.748	33	3	21	4764	3	0	296	97	10.3	8.44	High	High	High	High	High	High	High	High	High	High		0.919	0.938	0.628	-0.12	-0.09	-0.67	130.1	119.5	122	81.6	133	127.2	120.7	118.3	122	122	81	82.3	172.3	532	115.4	361	125.8	406.7	136.8
480312159	Chain A, Ripening-induced protein	0	160.684	66	19	429	6344	12	8	13263	332	35.3	6.19	High	High	High	High	High	High	High	High	High	High		0.571	0.957	0.546	-0.81	-0.06	-0.87	140.3	80.1	134.2	76.5	138.7	141.9	79.6	80.7	134.6	133.9	77.6	75.4	13058.9	15285.7	5530.3	6341.8	10077	11485.1	9533.3
1279114786	3-oxoacyl-[acyl-carrier-protein] reductase 4-like [Olea europaea var. sylvestris]	0	10.457	10	2	5	10010	2	0	197	319	33.4	9.33	High	High	High	High	High	High	High	High	High	High		0.651	0.981	0.909	-0.62	-0.03	-0.14	112.8	73.5	110.6	102.6	103.5	122.1	73.3	73.7	114.5	106.7	102.8	102.4	52.7	170.3	27.5	74.9	46.4	118.5	68.3
1365991318	aluminum-activated malate transporter 4 [Rosa chinensis]	0	7.728	6	2	4	7837	2	0	171	575	64.3	5.99	High	High	High	High	High	High	High	High	High	High		1.081	1.093	1.545	0.11	0.13	0.63	72.8	78.7	79.6	112.5	72.4	73.2	70.3	87.2	85.6	73.5	103.9	121	29.5	8	21.1	7	27.7	6.4	55.2
1365990736	protein decapping 5 isoform X1 [Rosa chinensis]	0	5.793	5	2	2	9967	1	0	79	611	64.6	7.15	High	Not Found	High	Not Found	High	Not Found	High	Not Found	High	Not Found		0.877	0.67	0.495	-0.19	-0.58	-1.01	139.2	122.1	93.3	68.9	139.2		122.1		93.3		68.9		16.7		10.8		8.9		10.8
1365996575	60S ribosomal protein L34-1-like [Rosa chinensis]	0	8.758	17	2	9	114	1	0	157	120	13.7	11.5	High	High	High	High	High	High	High	High	High	High		0.623	1.034	0.943	-0.68	0.05	-0.09	118.7	73.9	122.7	111.9	125	112.4	58.9	88.9	123.7	121.7	97.6	126.2	45.4	169.5	15.8	97.7	35.7	146.1	46.2
1358165399	putative nuclear transport factor 2, NTF2-like domain-containing protein [Rosa chinensis]	0	10.887	12	2	6	5114	1	1	218	240	27.1	6.92	High	High	High	High	High	High	High	High	High	High		1.486	0.791	0.492	0.57	-0.34	-1.02	122.1	181.5	96.6	60	120.7	123.5	176.8	186.3	96.7	96.6	65.6	54.5	590.7	185.7	638.6	204.3	376.2	115.7	418.4
1130847476	WHEP-TRS domain-containing protein/tRNA-synt_2b domain-containing protein/HGTP_anticodon domain-containing protein [Cephalotus follicularis]	0	21.508	14	7	13	83	1	0	244	725	80.6	6.6	Not Found	High	Not Found	High	Not Found	High	Not Found	High	Not Found	High		1.275	1.405	1.511	0.35	0.49	0.6	69	88	97	104.3		69		88		97		104.3		9.1		8.5		10.2
1366039804	carbamoyl-phosphate synthase large chain, chloroplastic-like [Rosa chinensis]	0	38.435	15	13	16	3806	8	4	392	1190	130.4	5.95	High	High	High	High	High	High	High	High	High	High		1.037	1.052	1.565	0.05	0.07	0.65	74.4	77.1	78.3	116.5	76	72.8	77.4	76.9	81.5	75.1	113	119.9	299.4	592.8	224.9	456.9	255.2	487.3	580.5
1366008938	prefoldin subunit 6 [Rosa chinensis]	0	21.913	36	4	11	9384	4	0	357	130	14.8	9.42	High	High	High	High	High	High	High	High	High	High		0.949	1.059	0.623	-0.08	0.08	-0.68	131	124.3	138.8	81.7	130.8	131.3	127.7	121	133.8	143.9	85.2	78.1	478.7	434.9	345	292.5	389.4	379.5	406.9
1271215696	Acyl-CoA-binding protein [Capsicum chinense]	0	7.93	6	2	5	6426	1	1	40	350	37.5	8.75	High	High	High	High	High	High	High	High	High	High		1.148	0.8	0.42	0.2	-0.32	-1.25	140.5	161.2	112.4	59	143	138	160.6	161.7	111.6	113.1	59	59	19.1	130.2	15.8	111.4	11.8	85	10.3
1371492882	Methyltransferase [Actinidia chinensis var. chinensis]	0	24.347	15	7	16	8386	1	3	368	618	70.3	8.16	High	High	High	High	High	High	High	High	High	High		1.286	1.14	1.887	0.36	0.19	0.92	65.2	83.9	74.3	123.1	62.7	67.7	85	82.8	76.5	72.2	126.6	119.6	157.6	102.9	157.6	91.8	152.8	87.4	414.7
1104656198	PREDICTED: granule-bound starch synthase 1, chloroplastic/amyloplastic isoform X1 [Vitis vinifera]	0	6.081	4	2	2	4611	2	0	57	679	74.8	8.92	High	Not Found	High	Not Found	High	Not Found	High	Not Found	High	Not Found		1.603	1.588	1.306	0.68	0.67	0.38	75.8	121.5	120.3	99	75.8		121.5		120.3		99		32.5		38.5		41.1		55.4
1366049667	protein disulfide-isomerase 5-2 [Rosa chinensis]	0	8.792	9	3	3	1072	3	0	74	436	48.1	4.98	High	High	High	High	High	High	High	High	High	High		1.002	0.943	1.737	0	-0.09	0.8	73.7	73.9	69.5	128	73.7		73.9		69.5		128		76.8		56.8		57.6		173.9
1358147026	putative ligase [Rosa chinensis]	0	49.17	11	16	23	3057	8	7	614	2271	252.9	6.38	High	High	High	High	High	High	High	High	High	High		1.063	1.053	1.52	0.09	0.08	0.6	72.7	77.3	76.6	110.5	78.8	66.6	82.8	71.8	79.3	74	110.5	110.5	373.8	304.3	289.8	239.3	299	269.1	683.7
565497864	acetyl-CoA carboxylase 1 isoform X1 [Capsella rubella]	0	13.741	3	5	9	7263	2	0	295	2354	261.8	6.24	High	High	High	High	High	High	High	High	High	High		1.056	1.182	1.93	0.08	0.24	0.95	60.1	63.5	71	115.9	60.1		63.5		71		115.9		64.5		50.3		60.6		162.3
802592758	exocyst complex component SEC3A [Jatropha curcas]	0	6.986	3	3	4	6639	3	0	61	894	100.8	5.62	High	High	High	High	High	High	High	High	High	High		1.195	0.954	1.593	0.26	-0.07	0.67	72.6	86.7	69.2	115.6	62.4	82.7	67.8	105.7	65.9	72.6	118.9	112.4	29.1	19	23.3	17.7	24.4	13.3	72.2
1358152450	putative Serpin family protein [Rosa chinensis]	0	32.345	21	6	31	8289	6	0	714	388	42.1	6.9	High	High	High	High	High	High	High	High	High	High		0.632	1	0.657	-0.66	0	-0.61	133.4	84.3	133.4	87.6	131.5	135.3	85.6	83	133.8	132.9	88.1	87.1	1276.9	2009.3	613.7	899.5	1033.4	1572.2	1115.6
1366038800	protein argonaute 1-like [Rosa chinensis]	0	27.106	11	7	12	3134	5	2	253	1080	119.2	9.32	High	High	High	High	High	High	High	High	High	High		1.088	1.178	1.554	0.12	0.24	0.64	71.8	78.1	84.6	111.6	70.7	72.9	73.9	82.4	81.8	87.5	124.6	98.6	161	68.4	124.2	56.4	148.1	65.4	370.1
1220049639	40S ribosomal protein S7-1-like [Prunus avium]	0	11.17	16	2	11	1971	1	0	406	190	21.8	9.83	High	High	High	High	High	High	High	High	High	High		0.659	1.152	0.692	-0.6	0.2	-0.53	129.9	85.6	149.6	89.9	128.4	131.3	89.1	82.2	149.1	150.1	89.7	90.1	550.9	622.9	282.1	284.3	508.7	567.2	501.6
1365951832	chorismate synthase, chloroplastic isoform X1 [Rosa chinensis]	0	14.109	13	5	11	5053	2	2	171	442	48	8.48	High	High	High	High	High	High	High	High	High	High		2.006	0.795	1.188	1	-0.33	0.25	76.8	154.1	61.1	91.3	72.2	81.4	192.6	115.7	36	86.2	76.7	105.8	141.3	103.1	278	106.9	55.9	87	195.7
1220053043	vacuolar protein sorting-associated protein 53 A isoform X1 [Prunus avium]	0	8.228	4	3	4	5908	3	0	91	822	91.8	6.99	High	High	High	High	High	High	High	High	High	High		1.131	0.994	1.539	0.18	-0.01	0.62	77.9	88.1	77.5	119.9	78	77.8	87.7	88.5	79.8	75.1	117.3	122.5	163.4	137.2	135.6	113.9	132.9	105.5	320.4
1305256323	hypothetical protein CRG98_010478 [Punica granatum]	0	8.799	6	3	3	6408	3	0	78	716	81.5	9.54	High	High	High	High	High	High	High	High	High	High		1.122	1.003	1.816	0.17	0	0.86	76.8	86.2	77.1	139.6	88.7	65	90.3	82.1	80.7	73.5	138.6	140.5	25.3	40.9	19	37.6	18.3	36.8	51.7
1358158313	putative oxoglutarate/iron-dependent dioxygenase, non-heme dioxygenase domain-containing protein [Rosa chinensis]	0	13.458	9	2	24	9361	2	0	597	316	35.9	5.9	High	High	High	High	High	High	High	High	High	High		1.508	1.496	1.009	0.59	0.58	0.01	78	117.6	116.7	78.7	77.8	78.2	114.7	120.4	117.8	115.5	80.4	76.9	328.5	517.1	357.5	581.4	395.5	609	442.5
1365999582	phosphoenolpyruvate carboxylase, housekeeping isozyme [Rosa chinensis]	0	85.208	28	22	50	5402	6	15	1039	965	110.1	6.24	High	High	High	High	High	High	High	High	High	High		1.04	1.021	1.504	0.06	0.03	0.59	79.5	82.7	81.2	119.6	79.8	79.3	83.3	82.2	83.8	78.6	118.2	121.1	1222.5	1120.7	941.5	847.8	1021.4	885	2361.3
525345151	uncharacterized protein LOC101302504 [Fragaria vesca]	0	14.319	11	2	23	4798	2	0	702	141	14.9	5.29	High	High	High	High	High	High	High	High	High	High		1.06	1.085	0.606	0.08	0.12	-0.72	120.3	127.5	130.6	72.9	123	117.7	122.4	132.7	130.2	131	75.1	70.7	287.7	251.2	211.3	206.6	242.2	222.7	229.1
1358156106	putative protein-synthesizing GTPase [Rosa chinensis]	0	172.611	36	22	146	3504	2	10	4295	843	94	6.09	High	High	High	High	High	High	High	High	High	High		1.106	0.951	1.625	0.14	-0.07	0.7	79.7	88.1	75.8	129.5	75.1	84.3	80.6	95.7	74.6	77	120	139.1	1308.3	1128.5	1036.1	934.4	1034.5	820.4	2727
1365997703	non-functional NADPH-dependent codeinone reductase 2-like [Rosa chinensis]	0	40.314	20	5	50	1961	3	3	1092	324	36.4	7.03	High	High	High	High	High	High	High	High	High	High		0.657	0.876	0.69	-0.61	-0.19	-0.54	126.2	82.9	110.6	87.1	126.9	125.5	82.1	83.7	112	109.3	86.2	88	2385.8	2349.8	1139.9	1143.8	1673.9	1629.2	2113.4
1150734779	probable nucleoredoxin 1 [Asparagus officinalis]	0	10.194	6	3	10	1606	2	0	177	521	58.3	4.61	High	High	High	High	High	High	High	High	High	High		1.491	1.012	1.875	0.58	0.02	0.91	60.4	90.1	61.1	113.3	60.4		90.1		61.1		113.3		11.9		13.1		9.6		29.1
1358181073	putative dynamin GTPase [Rosa chinensis]	0	4.2	4	2	2	3303	1	0	48	712	79.3	6.3	Not Found	High	Not Found	High	Not Found	High	Not Found	High	Not Found	High		1.029	1.026	1.773	0.04	0.04	0.83	74.7	76.8	76.6	132.4		74.7		76.8		76.6		132.4		56		42		45.7
1358167382	putative perakine reductase [Rosa chinensis]	0	24.784	18	6	18	2508	2	2	292	326	35.8	6.93	High	High	High	High	High	High	High	High	High	High		0.891	0.526	0.845	-0.17	-0.93	-0.24	129.7	115.6	68.2	109.6	128.8	130.6	116.1	115.1	71.6	64.8	105.8	113.5	207.8	178.6	138.2	114.8	91.8	70.6	222.4
1220030492	probable aldo-keto reductase 2 [Prunus avium]	0	31.076	20	6	24	1000	1	1	334	343	37.3	6.02	High	High	High	High	High	High	High	High	High	High		1.131	0.495	1.006	0.18	-1.01	0.01	109	123.2	53.9	109.7	102.9	115	115.9	130.5	56.9	51	108.6	110.7	47.9	66.4	39.8	54.9	21.1	23.4	66
1358142046	putative transcription factor WD40-like family [Rosa chinensis]	0	51.665	14	13	31	361	5	7	560	1219	137	7.2	High	High	High	High	High	High	High	High	High	High		1.006	1.04	1.667	0.01	0.06	0.74	72.6	73	75.5	120.9	70	75.2	68.1	78	75.3	75.6	121.6	120.2	521.2	751.9	374.3	569.3	445.8	602.7	1181.6
1365949070	elicitor-responsive protein 3-like [Rosa chinensis]	0	9.687	18	2	6	1425	2	0	169	131	14.6	5.24	High	High	High	High	High	High	High	High	High	High		1.665	1.049	0.547	0.74	0.07	-0.87	106.6	177.5	111.8	58.3	107.4	105.8	198.9	156	97.5	126.1	55.5	61.2	257.4	307.5	351.8	330.8	185.9	291.9	173.4
1516527544	unnamed protein product [Brassica rapa]	0	53.666	39	12	49	228	1	0	941	414	46.2	6.99	High	Not Found	High	Not Found	High	Not Found	High	Not Found	High	Not Found		1.263	1.52	1.265	0.34	0.6	0.34	71	89.6	107.9	89.8	71		89.6		107.9		89.8		27.2		25.4		32.9		44.9
1220042695	peroxiredoxin-2B [Prunus avium]	0	27.052	30	5	28	3840	2	4	622	162	17.4	5.87	High	High	High	High	High	High	High	High	High	High		1.169	1.045	0.498	0.23	0.06	-1	119.7	139.9	125	59.6	120.8	118.5	140.3	139.4	125.8	124.3	59.8	59.4	1605.2	1771	1376.2	1520	1329.4	1479.4	1036.8
1340479356	pleiotropic drug resistance protein 2-like [Lactuca sativa]	0	13.787	5	5	10	8989	1	0	223	1326	150.2	6.93	High	Not Found	High	Not Found	High	Not Found	High	Not Found	High	Not Found		1.374	1.08	2.69	0.46	0.11	1.43	52.6	72.3	56.8	141.6	52.6		72.3		56.8		141.6		54		54.8		46.4		189.6
1102691933	hypothetical protein TanjilG_08945 [Lupinus angustifolius]	0	5.335	1	2	3	166	2	0	93	2434	275.7	6.28	High	High	High	High	High	High	High	High	High	High		1.133	1.116	1.632	0.18	0.16	0.71	69.3	78.6	77.4	113.2	68.4	70.3	83.7	73.5	71.5	83.3	116.8	109.6	54.7	68.5	49.4	52.3	45.5	64.6	121.7
1141980140	uncharacterized protein A4U43_C08F29130 [Asparagus officinalis]	0	9.473	3	2	4	8971	1	0	113	855	97.5	8.29	High	High	High	High	High	High	High	High	High	High		0.806	1.936	1.224	-0.31	0.95	0.29	75.6	60.9	146.4	92.5	74.7	76.5	44.2	77.7	187.3	105.5	97.8	87.2	9.6	27.6	4.2	20.4	19.1	30.3	16.4
1220068392	probable xyloglucan 6-xylosyltransferase 5 [Prunus avium]	0	7.457	9	2	2	7779	1	0	51	459	51.9	6.99	High	Not Found	High	Not Found	High	Not Found	High	Not Found	High	Not Found		1.115	1.073	1.622	0.16	0.1	0.7	78.2	87.2	83.9	126.9	78.2		87.2		83.9		126.9		26.4		21.7		22.5		55.9
1216265076	betaine aldehyde dehydrogenase 1, chloroplastic [Manihot esculenta]	0	8.83	4	2	7	7221	1	0	143	503	54.8	5.62	High	High	High	High	High	High	High	High	High	High		1.528	1.048	1.234	0.61	0.07	0.3	75.5	115.4	79.2	93.2	77.9	73.2	119.2	111.6	73.9	84.5	90.9	95.5	51.2	29.7	57.9	33.1	38.6	27.3	78
1358184533	putative glutathione dehydrogenase (ascorbate) [Rosa chinensis]	0	34.89	32	6	35	6400	4	2	654	213	23.7	6.8	High	High	High	High	High	High	High	High	High	High		1.233	1.094	0.653	0.3	0.13	-0.61	107.6	132.7	117.8	70.3	107.9	107.4	132.1	133.4	117.9	117.6	71.2	69.5	1064.5	1049.6	961.9	950.9	925.3	915.2	915.9
1366018171	isoflavone reductase-like protein [Rosa chinensis]	0	11.64	19	4	7	2732	1	0	144	309	34	6.33	High	Not Found	High	Not Found	High	Not Found	High	Not Found	High	Not Found		0.638	1.26	0.71	-0.65	0.33	-0.49	116.4	74.3	146.6	82.6	116.4		74.3		146.6		82.6		38.5		18.2		38.6		35.7
1227892320	pyrophosphate--fructose 6-phosphate 1-phosphotransferase subunit alpha isoform X1 [Carica papaya]	0	20.091	10	4	16	4718	1	0	352	621	67.9	7.05	High	High	High	High	High	High	High	High	High	High		1.196	1.011	1.528	0.26	0.02	0.61	74.7	89.3	75.5	114.1	69.5	79.9	86.1	92.5	75.6	75.4	111.7	116.5	108.4	125.8	99.1	106.3	93.8	94.5	227.4
1358172517	putative tubulin-tyrosine ligase/Tubulin polyglutamylase, leucine-rich repeat domain, L [Rosa chinensis]	0	5.089	3	2	2	5799	2	0	56	862	98.3	5.22	High	High	High	High	High	High	Not Found	High	High	High		1.108	0.994	1.502	0.15	-0.01	0.59	78.2	86.7	77.7	117.5		78.2		86.7		77.7		117.5		31.3		25.3		24.8
1130842851	Thaumatin domain-containing protein/Ufm1 domain-containing protein [Cephalotus follicularis]	0	10.469	11	2	5	3985	2	0	185	390	41.8	8.29	High	High	High	High	High	High	High	High	High	High		1.015	1.096	0.58	0.02	0.13	-0.79	133	135	145.7	77.2	128.6	137.5	130.2	139.8	146.2	145.3	78.4	75.9	320.3	307.4	239.5	228.1	289.6	258.9	254.9
1338408238	Ubiquitin-fold modifier-conjugating enzyme [Parasponia andersonii]	0	10.713	22	2	7	5350	1	0	232	154	17.2	5.97	High	High	High	High	High	High	High	High	High	High		1.08	0.997	0.594	0.11	0	-0.75	124.7	134.7	124.3	74.1	120.3	129.1	128.2	141.1	131.4	117.1	75.3	73	158.8	93.1	125	74.2	138	67.3	129.6
1365963465	beta-amyrin synthase-like [Rosa chinensis]	0	12.507	7	4	6	3248	3	1	134	759	87.6	6.1	High	High	High	High	High	High	High	High	High	High		0.937	1.133	1.626	-0.09	0.18	0.7	74.6	69.9	84.4	121.2	78.4	70.7	79	60.8	83.5	85.3	120	122.4	127.9	117.4	95.1	73.6	108.4	112.9	255.3
1366001087	uncharacterized protein LOC112202100 [Rosa chinensis]	0	4.836	2	2	4	9515	1	0	46	1213	134.4	5.78	High	High	High	High	High	High	High	High	High	High		1.077	0.637	1.011	0.11	-0.65	0.02	106.4	114.6	67.8	107.6		106.4		114.6		67.8		107.6		27.4		21.6		13.9
729339455	PREDICTED: nudix hydrolase 3 [Tarenaya hassleriana]	0	7.054	4	2	4	149	1	0	170	779	87.7	5.44	High	High	High	High	High	High	High	High	High	High		0.657	1.09	1.114	-0.61	0.12	0.16	94.3	61.9	102.8	105	98.1	90.5	64.4	59.5	101.5	104.2	109.8	100.3	71.8	74.2	34.8	35.6	59.1	68	104.7
1315956736	hypothetical protein CUMW_132640 [Citrus unshiu]	0	25.131	11	7	22	1727	1	2	510	852	94	5.2	High	High	High	High	High	High	High	High	High	High		1.154	1.014	1.531	0.21	0.02	0.61	75.5	87.1	76.6	115.6	73.7	77.3	86	88.2	76.4	76.7	117.3	113.9	25	93.6	21.5	78	20.6	74	51.9
1111055203	PREDICTED: pre-mRNA-processing-splicing factor 8A-like [Nicotiana attenuata]	0	19.001	4	6	7	8538	6	0	306	2395	278.4	8.73	High	High	High	High	High	High	High	High	High	High		1.117	0.97	2.207	0.16	-0.04	1.14	62.9	70.3	61	138.9	61.4	64.5	69.5	71.1	61.9	60.2	136.9	140.9	161.3	103.7	134.8	83.3	129.3	77.1	469.2
1193802282	LOW QUALITY PROTEIN: putative cytochrome c oxidase subunit 5b-like [Arachis duranensis]	0	11.607	22	2	12	161	1	1	324	172	18.7	5.83	High	High	High	High	High	High	High	High	High	High		1.02	1.018	0.587	0.03	0.03	-0.77	137.4	140.1	139.8	80.6	138.1	136.6	136.4	143.7	141.4	138.2	80.2	81	1048.9	992.5	764.8	761.7	854	799.7	794
1375850164	plastidic ATP/ADP-transporter isoform X1 [Populus trichocarpa]	0	6.313	3	2	3	8579	2	0	32	774	86	9.51	High	High	High	High	High	Not Found	High	High	High	High		0.906	1.282	1.616	-0.14	0.36	0.69	69.7	63.1	89.4	112.7	69.7		63.1		89.4		112.7		27.4		18.3		27.9		57.7
1162547546	N-alpha-acetyltransferase 16, NatA auxiliary subunit [Prunus persica]	0	13.819	7	5	10	1310	1	2	181	897	102.6	7.12	High	High	High	High	High	High	High	High	High	High		1.164	1.16	1.51	0.22	0.21	0.59	75.8	88.3	88	114.5	81.2	70.4	88.3	88.2	79.4	96.5	116.5	112.5	141	12.4	113.2	11.3	109.7	13.5	263.7
1204930599	topless-related protein 1 [Herrania umbratica]	0	9.078	4	3	4	8765	1	0	105	1142	125.1	7.12	Not Found	High	Not Found	High	Not Found	High	Not Found	High	Not Found	High		0.926	0.896	1.914	-0.11	-0.16	0.94	73	67.6	65.5	139.8		73		67.6		65.5		139.8		18.8		12.7		13.4
537361073	MLP-like protein 28-like [Fragaria vesca]	0	24.709	36	4	10	4305	4	0	390	152	17.1	4.83	High	High	High	High	High	High	High	High	High	High		0.737	1.311	0.5	-0.44	0.39	-1	114.5	84.4	150.1	57.2	114.6	114.4	80	88.8	154.1	146.2	52.5	62	447.6	688.4	230.7	389.7	478.5	700.5	267.1
1371494657	hypothetical protein CEY00_Acc28380 [Actinidia chinensis var. chinensis]	0	14.345	6	3	7	3154	3	0	207	794	89.8	6.25	High	High	High	High	High	High	High	High	High	High		1.25	1.035	1.641	0.32	0.05	0.71	71.2	89	73.7	116.8	76.6	65.8	106.8	71.2	74.2	73.1	99.5	134.1	30.7	35.5	31.5	28.1	23.6	31.5	51.9
1365934796	cullin-associated NEDD8-dissociated protein 1 [Rosa chinensis]	0	41.665	13	11	23	9438	11	0	426	1217	134.5	5.82	High	High	High	High	High	High	High	High	High	High		1.132	0.954	1.891	0.18	-0.07	0.92	69.4	78.5	66.2	131.1	65.1	73.6	72.4	84.6	64.7	67.7	134.6	127.6	288.7	244.5	237.1	204.9	228	179	778.7
1358147436	hypothetical protein RchiOBHm_Chr6g0244521 [Rosa chinensis]	0	6.879	12	2	3	3628	2	0	111	229	25.7	5.49	High	High	High	High	High	High	High	High	High	High		1.133	0.893	0.654	0.18	-0.16	-0.61	126.3	143.1	112.8	82.6	135.6	117.1	151.8	134.3	112.9	112.7	87.4	77.8	28.1	97.1	23.2	81.3	18.6	74.4	23.6
1382343521	cyclophilin 1, partial [Geissaspis descampsii]	0	21.6	30	2	14	1140	1	0	925	155	16.6	7.91	High	High	High	High	High	Not Found	High	High	High	High		0.622	1.149	1.224	-0.68	0.2	0.29	84.1	52.3	96.6	102.9	84.1		52.3		96.6		102.9		55.7		25.6		50.9		89
1216966820	SEC1 family transport protein SLY1-like [Hevea brasiliensis]	0	9.344	7	3	6	6076	1	0	125	619	68.6	6.35	High	Not Found	High	Not Found	High	Not Found	High	Not Found	High	Not Found		1.392	1.261	1.9	0.48	0.33	0.93	70.9	98.8	89.5	134.8	70.9		98.8		89.5		134.8		8.4		8.7		8.5		20.9
1334290623	hypothetical protein POPTR_014G195700 [Populus trichocarpa]	0	46.12	28	9	33	749	1	0	608	421	45	6.58	High	High	High	High	High	High	High	High	High	High		2.292	1.077	0.791	1.2	0.11	-0.34	95.2	218.2	102.6	75.3	117.9	72.6	103.1	333.3	102.6		88.7	61.9	14.4	21.7	9.3	72.8	10		14.1
1365965066	LOW QUALITY PROTEIN: 26S proteasome non-ATPase regulatory subunit 2 homolog A [Rosa chinensis]	0	66.487	29	18	37	1695	11	7	599	893	98	5.22	High	High	High	High	High	High	High	High	High	High		1.093	0.961	1.684	0.13	-0.06	0.75	73.5	80.3	70.7	123.8	73.8	73.2	79.6	81.1	68.5	72.9	128	119.6	774.9	464.6	617.3	375.1	572	368.2	1753.5
1366006490	clathrin light chain 1-like [Rosa chinensis]	0	10.841	8	3	20	832	3	0	485	336	36.5	5.15	High	High	High	High	High	High	High	High	High	High		0.98	1.15	0.639	-0.03	0.2	-0.65	127.3	124.8	146.4	81.3	128.5	126.1	124.7	124.9	146.7	146.2	81.8	80.9	675.4	916.7	483.7	662.3	613	846.7	560.6
1358174799	putative ribonucleoside-diphosphate reductase [Rosa chinensis]	0	41.535	17	12	22	751	12	0	282	810	91.3	7.23	High	High	High	High	High	High	High	High	High	High		0.854	0.799	1.654	-0.23	-0.32	0.73	81.5	69.7	65.2	134.9	79.6	83.5	70.9	68.4	70.4	59.9	129.6	140.1	266.7	486.1	175.5	290.6	187.8	277.7	566.5
769796414	probable ATP synthase 24 kDa subunit, mitochondrial [Amborella trichopoda]	0	7.624	12	4	9	802	1	3	101	241	28	9.11	High	High	High	High	High	High	High	High	High	High		0.884	1.111	0.632	-0.18	0.15	-0.66	129.8	114.7	144.2	82.1	136.9	122.6	111.4	118	148.6	139.7	79.8	84.3	328.2	338.2	197.2	237.6	283.3	307.1	249.4
1365968018	multisite-specific tRNA:(cytosine-C(5))-methyltransferase-like [Rosa chinensis]	0	4.803	2	2	2	1931	2	0	46	842	93.3	5.5	High	Not Found	High	Not Found	High	Not Found	High	Not Found	High	Not Found		2.788	1.514	1.806	1.48	0.6	0.85	53.3	148.7	80.8	96.3	53.3		148.7		80.8		96.3		8.5		17.5		10.2		20
802646233	malate dehydrogenase, glyoxysomal isoform X1 [Jatropha curcas]	0	15.245	18	4	5	2295	1	0	156	358	37.9	8.34	High	Not Found	High	Not Found	High	Not Found	High	Not Found	High	Not Found		1.026	1.589	0.989	0.04	0.67	-0.02	90.6	93	144	89.7	90.6		93		144		89.7		10.7		8.1		13.5		13.8
1227923584	nicotinate phosphoribosyltransferase 2 [Carica papaya]	0	6.004	6	2	2	5094	1	1	50	559	62.3	6.02	Not Found	High	Not Found	High	Not Found	High	Not Found	High	Not Found	High		1.168	1.019	1.717	0.22	0.03	0.78	76.8	89.7	78.3	131.9	90.6	63	95.5	83.9	95.3	61.3	135.9	127.8	22.2	32.3	17.3	31.4	18.6	25.1	43.5
1139800307	hypothetical protein PRUPE_1G394300 [Prunus persica]	0	17.225	30	5	6	124	5	0	221	189	20.6	8.72	High	High	High	High	High	High	High	High	High	High		0.982	0.933	0.521	-0.03	-0.1	-0.94	123.1	120.9	114.8	64.2	122.7	123.5	124.9	116.9	109.3	120.3	72.7	55.6	186.4	42.3	140.1	29.2	132.1	32.8	144
1366025185	plasma membrane ATPase 4 [Rosa chinensis]	0	89.154	29	23	67	7155	3	17	1441	954	104.8	6.9	High	High	High	High	High	High	High	High	High	High		1.172	1.049	1.842	0.23	0.07	0.88	63.8	74.8	66.9	117.5	64.4	63.2	75.2	74.3	65.2	68.6	119.2	115.9	960.1	883.8	828.5	757.5	773.5	763.5	2319
1366029278	probable steroid-binding protein 3 [Rosa chinensis]	0	7.984	25	2	7	2264	2	0	102	102	11.2	5.22	High	High	High	High	High	High	High	High	High	High		0.968	1.332	0.607	-0.05	0.41	-0.72	113.4	109.8	151.1	68.8	112.7	114.1	101.7	117.8	139.7	162.4	64.3	73.2	47.6	54.1	31.7	40.8	47	61.4	35.5
672160595	dnaJ homolog subfamily C GRV2 [Phoenix dactylifera]	0	5.835	1	3	3	4561	3	0	43	2608	284	6.32	High	High	Not Found	High	Not Found	High	Not Found	High	Not Found	High		1.073	1.065	1.522	0.1	0.09	0.61	75.4	80.9	80.4	114.8		75.4		80.9		80.4		114.8		105		82.2		89.1
1139766432	hypothetical protein PRUPE_6G127200 [Prunus persica]	0	26.793	25	7	15	765	1	0	276	433	48.1	7.81	High	Not Found	High	Not Found	High	Not Found	High	Not Found	High	Not Found		1.119	1.669	1.255	0.16	0.74	0.33	86.7	97	144.7	108.8	86.7		97		144.7		108.8		11.6		9.6		15.4		19
1338463846	Ubiquitin-activating enzyme E [Trema orientale]	0	13.083	4	4	9	3430	1	0	138	1101	122.5	6.21	High	High	High	High	High	High	High	High	High	High		1.143	1.093	1.636	0.19	0.13	0.71	70.3	80.3	76.8	114.9	71.2	69.3	80.5	80.2	74.7	78.9	115.6	114.3	75.9	176.4	63.3	148.9	63.3	160.1	160.6
1376979481	transcription factor RF2b isoform X2 [Selaginella moellendorffii]	0	7.933	5	2	6	4183	1	0	95	418	45.3	7.27	High	High	High	High	High	High	High	High	High	High		2.195	0.825	1.047	1.13	-0.28	0.07	92.1	202.2	76	96.4	92.1		202.2		76		96.4		49.6		80.4		32.6		67.8
1365990974	importin beta-like SAD2 [Rosa chinensis]	0	40.993	17	12	25	6541	12	0	459	1033	118.4	5.02	High	High	High	High	High	High	High	High	High	High		0.965	1.036	2.566	-0.05	0.05	1.36	66	63.6	68.4	169.3	66.7	65.3	64.5	62.8	68.1	68.7	170	168.7	420.5	714.9	300.4	501.4	341.4	599.1	1397.6
1358178271	putative 2-oxo-3-(5-oxofuran-2-ylidene)propanoate lactonase [Rosa chinensis]	0	19.963	22	4	11	3811	4	0	203	286	30.7	6.65	High	High	High	High	High	High	High	High	High	High		0.922	1.019	0.6	-0.12	0.03	-0.74	130.7	120.5	133.2	78.5	133.6	127.8	124.2	116.8	131.5	134.9	76.4	80.6	312.8	608.6	214.7	405.8	244.9	511.6	233.2
1516521240	unnamed protein product [Brassica rapa]	0	14.085	22	4	15	8081	1	0	334	218	24.2	6.24	High	High	High	High	High	High	High	High	High	High		0.584	0.888	0.853	-0.77	-0.17	-0.23	122.2	71.4	108.4	104.2		122.2		71.4		108.4		104.2		28.3		12.1		20
1365964297	uncharacterized protein At2g34160-like [Rosa chinensis]	0	16.316	17	2	11	7405	2	0	430	138	15.2	5.34	High	High	High	High	High	High	High	High	High	High		0.911	0.982	0.558	-0.13	-0.03	-0.84	139.3	127	136.9	77.8	141.8	136.9	125.5	128.4	140.2	133.5	77	78.5	69.5	361	45.5	247.1	54.7	280.5	49.3
1353891909	cell division protein FtsZ homolog 2-1 chloroplastic-like [Prunus yedoensis var. nudiflora]	0	25.993	22	6	9	2781	3	3	366	504	53.7	8.57	High	High	High	High	High	High	High	High	High	High		1.478	1.203	1.529	0.56	0.27	0.61	83.9	123.9	100.9	128.2	104.2	63.6	91.6	156.2	115.6	86.3	94.4	162.1	202.1	29.9	131.3	53.5	178.3	32.3	238.8
1229782648	LOW QUALITY PROTEIN: pleiotropic drug resistance protein 2-like [Momordica charantia]	0	19.623	2	6	10	4293	2	2	173	1432	162.7	7.68	High	High	High	High	High	High	High	High	High	High		1.086	0.979	2.175	0.12	-0.03	1.12	63.3	68.7	61.9	137.7	57.8	68.7	69.8	67.6	60.7	63.1	138.4	136.9	139.6	29.1	124.4	20.9	116.6	21.3	435.9
1139791690	hypothetical protein PRUPE_2G281900 [Prunus persica]	0	80.243	44	13	62	279	1	0	1251	446	48.2	6.16	High	High	High	High	High	High	High	High	High	High		0.611	1.2	0.921	-0.71	0.26	-0.12	107.4	65.7	129	99		107.4		65.7		129		99		54.8		24.5		52.4
526118030	aquaporin-like [Vitis vinifera]	0	8.369	11	2	4	3273	1	0	110	284	30.2	8.15	High	High	High	High	High	High	High	High	High	High		1.512	1.404	1.666	0.6	0.49	0.74	52.2	79	73.3	87		52.2		79		73.3		87		5.5		6.1		6.2
1516530494	unnamed protein product [Brassica rapa]	0	15.746	22	2	13	1480	1	0	465	111	12.1	10.81	High	High	High	High	High	High	High	High	High	High		2.871	2.093	0.532	1.52	1.07	-0.91	86.6	248.7	181.3	46.1	86.6		248.7		181.3		46.1		23.8		50.5		39.6		16.5
1365940201	60S ribosomal protein L35-like [Rosa chinensis]	0	10.089	19	2	5	1521	1	0	249	123	14.2	11.03	High	High	High	High	High	High	High	High	High	High		0.659	0.972	0.816	-0.6	-0.04	-0.29	135.2	89	131.4	110.2	138.8	131.5	88	90.1	132.7	130.2	112.7	107.8	164.7	130.1	77	65.1	125.2	102.6	174.2
1365975149	ribulose bisphosphate carboxylase/oxygenase activase, chloroplastic-like [Rosa chinensis]	0	7.368	6	2	3	3190	2	0	160	472	51.7	6.8	High	High	High	High	High	High	High	High	High	High		1.6	1.32	1.24	0.68	0.4	0.31	75.8	121.3	100.1	94	75.5	76.2	114	128.6	92.6	107.6	106.6	81.5	32.8	8.2	36.6	10.1	32	9.2	60.4
1142627396	Mannose-1-phosphate guanylyltransferase 1 [Zea mays]	0	5.353	9	2	3	6596	1	1	71	329	35.6	6.29	Not Found	High	Not Found	High	Not Found	High	Not Found	High	Not Found	High		0.628	1.032	1.033	-0.67	0.05	0.05	100.9	63.3	104.1	104.2	100.2	101.5	67.2	59.4	107	101.1	95.8	112.5	13.3	36.4	6.6	15.5	11.3	28.9	16.6
1366021999	ribonuclease 2-like [Rosa chinensis]	0	6.521	8	2	2	6128	2	0	63	288	31.6	6.51	High	Not Found	High	Not Found	High	Not Found	High	Not Found	High	Not Found		1.638	1.207	1.311	0.71	0.27	0.39	81.8	134	98.7	107.3	81.8		134		98.7		107.3		128.3		155.1		123.1		219.4
1344128683	hypothetical protein GOBAR_DD01924 [Gossypium barbadense]	0	7.552	8	3	5	9494	3	0	157	437	49	9.7	High	High	High	High	High	High	High	High	High	High		1.143	1.036	1.618	0.19	0.05	0.69	69.2	79.1	71.7	112	69.2		79.1		71.7		112		106.3		89.7		87.6		224.3
1204928578	LOW QUALITY PROTEIN: cytochrome P450 98A2 [Herrania umbratica]	0	6.543	5	2	2	3091	2	0	84	574	65	8.88	High	High	High	High	High	High	High	High	High	High		1.141	1.088	1.957	0.19	0.12	0.97	60.2	68.7	65.5	117.8	60.9	59.5	62.2	75.2	63.3	67.7	123.3	112.4	63.4	17.1	47.9	15.7	52.5	15.5	167.5
1365981793	NADPH-dependent thioredoxin reductase 3 [Rosa chinensis]	0	4.453	6	2	2	6604	2	0	56	522	57.3	6.84	High	High	High	High	High	High	High	Not Found	High	High		1.087	1.15	1.5	0.12	0.2	0.59	78.1	84.9	89.8	117.1	78.1		84.9		89.8		117.1		10.4		8.4		9.5		20.4
1358170229	putative insulysin [Rosa chinensis]	0	9.755	4	4	7	3304	4	0	134	976	112.4	6.44	High	High	High	High	High	High	High	High	High	High		1.094	0.923	1.685	0.13	-0.12	0.75	70.6	77.2	65.2	119	71	70.3	74.4	80.1	63.8	66.5	113.3	124.7	49.4	58	38.2	48.2	35.3	43.7	102.8
1227941997	desiccation-related protein At2g46140 [Carica papaya]	0	18.408	17	5	15	3767	2	0	344	316	35.1	4.84	High	High	High	High	High	High	High	High	High	High		1.055	0.958	0.622	0.08	-0.06	-0.69	124.9	131.7	119.7	77.6	127.7	122.1	145.4	118.1	114.2	125.1	75.7	79.6	172.4	163	145	114.9	122.7	132.9	133.3
1365948503	uncharacterized protein LOC112181625 isoform X1 [Rosa chinensis]	0	20.133	27	5	14	9525	5	0	441	277	31.4	5.47	High	High	High	High	High	High	High	High	High	High		0.742	1.205	0.608	-0.43	0.27	-0.72	120.4	89.3	145	73.2	117.5	123.2	88.8	89.7	141.9	148.1	75.6	70.8	731	737	407.9	391.3	701.9	705.8	613.1
1358184031	hypothetical protein RchiOBHm_Chr1g0360031 [Rosa chinensis]	0	8.31	3	3	6	9657	3	0	133	973	109.2	5.49	High	High	High	High	High	High	High	High	High	High		1.077	0.939	1.817	0.11	-0.09	0.86	69.9	75.3	65.7	127.1	71	68.9	71.7	78.9	64.1	67.3	121.8	132.4	83	25.9	61.9	21.7	59.6	20.2	185.8
1358151840	putative glutathione transferase [Rosa chinensis]	0	22.028	22	3	15	6839	3	0	789	215	24	6.3	High	High	High	High	High	High	High	High	High	High		1.114	0.873	0.659	0.16	-0.2	-0.6	118.1	131.6	103.1	77.8	120.4	115.8	130.6	132.5	104.3	101.9	76.7	78.9	427.2	226.1	342	188.8	294.3	158.6	354.7
1009168153	V-type proton ATPase subunit G-like [Ziziphus jujuba]	0	13.48	23	3	7	7901	3	0	268	110	12.1	9.31	High	High	High	High	High	High	High	High	High	High		0.814	0.845	0.342	-0.3	-0.24	-1.55	155.9	126.8	131.6	53.3	169.3	142.5	121.6	132	126.7	136.6	52.6	54	257.7	1047.7	136.6	708.2	153.4	799.9	104.4
1365966396	peptidyl-prolyl cis-trans isomerase CYP38, chloroplastic-like [Rosa chinensis]	0	6.978	7	2	2	3974	2	0	77	434	47.2	5.08	High	High	High	High	High	High	High	High	High	High		1.232	1.352	0.612	0.3	0.43	-0.71	104.7	128.9	141.5	64.1	89.1	120.2	139.1	118.8	146.2	136.7	58	70.2	29.8	19.6	34.3	14.1	38.9	17.7	25.3
1365960272	glucuronokinase 1-like [Rosa chinensis]	0	5.793	7	2	2	389	2	0	44	366	40.5	6.28	High	Not Found	High	Not Found	High	Not Found	High	Not Found	High	Not Found		0.409	1.525	0.69	-1.29	0.61	-0.53	99.6	40.7	151.9	68.8	99.6		40.7		151.9		68.8		31.2		9.4		37.8		28.1
1365990355	protein SIEVE ELEMENT OCCLUSION B-like [Rosa chinensis]	0	51.885	17	12	44	770	3	9	675	681	77.9	7.4	High	High	High	High	High	High	High	High	High	High		1.027	1.145	1.581	0.04	0.19	0.66	71.7	73.7	82.1	113.4	70.2	73.3	73.2	74.1	80.7	83.5	113.3	113.5	649.5	938.1	500.4	691.9	593.8	851.6	1367.7
1366052780	protein TPLATE [Rosa chinensis]	0	12.681	5	4	6	5628	4	0	174	1169	129.6	5.66	High	High	High	High	High	High	High	High	High	High		1.099	1.072	1.651	0.14	0.1	0.72	67.8	74.5	72.7	111.9	66.1	69.6	69	80	74.6	70.8	111.7	112.1	90.8	127.5	70	107	81.6	103.4	200.3
1137236490	hypothetical protein CCACVL1_04245 [Corchorus capsularis]	0	5.045	3	2	4	7581	2	0	47	511	59	9.01	High	High	High	High	Not Found	High	High	High	High	High		1.568	1.194	0.917	0.65	0.26	-0.12	95.2	149.3	113.7	87.3		95.2		149.3		113.7		87.3		79.1		90.4		75.2
1358167392	putative ribose-5-phosphate isomerase [Rosa chinensis]	0	13.963	19	4	8	4273	4	0	167	274	29.5	6.27	High	High	High	High	High	High	High	High	High	High		1.038	0.93	0.548	0.05	-0.11	-0.87	119.3	123.8	110.9	65.4	124.3	114.2	127.6	120	108.7	113.1	64.6	66.1	329.9	154.3	249.9	118.3	229.4	121.7	223.7
1358167504	putative exportin-1/Importin-beta [Rosa chinensis]	0	7.794	4	3	4	6057	3	0	132	1206	133.3	6.49	High	High	High	High	High	High	High	High	High	High		1.759	1.216	1.981	0.81	0.28	0.99	59.5	104.6	72.3	117.8		59.5		104.6		72.3		117.8		11.7		15		11.3
1358164280	putative peroxidase [Rosa chinensis]	0	16.642	26	5	18	2212	5	0	395	198	21.2	7.93	High	High	High	High	High	High	High	High	High	High		1.033	1.139	0.642	0.05	0.19	-0.64	119.4	123.3	136	76.7	118.6	120.2	126.7	119.8	133.8	138.3	77.6	75.7	178.2	974	140.5	708.4	159.8	892.5	152
951025830	protein transport protein Sec24-like At3g07100 [Vigna radiata var. radiata]	0	9.794	3	2	3	5804	1	0	86	997	110.4	7.2	Not Found	High	Not Found	High	Not Found	High	Not Found	High	Not Found	High		1.176	1.182	1.741	0.23	0.24	0.8	64.1	75.4	75.8	111.6		64.1		75.4		75.8		111.6		80		68.7		75.4
1358169333	putative RAB6-interacting golgin [Rosa chinensis]	0	5.021	11	2	2	1098	2	0	78	187	21.6	8.03	Not Found	High	Not Found	High	Not Found	High	Not Found	High	Not Found	High		1.148	1.196	0.606	0.2	0.26	-0.72	116.6	133.8	139.4	70.6		116.6		133.8		139.4		70.6		91		76.2		86.7
1394875013	Superoxide dismutase [Mn] 3.1, mitochondrial [Zea mays]	0	10.759	14	2	5	9900	2	0	191	238	25.9	7.65	High	High	High	High	High	High	High	High	High	High		0.947	1.057	0.525	-0.08	0.08	-0.93	127.8	121	135.1	67.1	127.1	128.6	124.8	117.3	143.8	126.4	66.9	67.4	140	112.3	101.5	74.7	126	87.8	96.1
1220033559	ferritin-3, chloroplastic-like [Prunus avium]	0	12.044	11	2	12	8549	1	0	261	281	31.4	5.8	High	High	High	High	High	High	High	High	High	High		0.578	0.827	0.486	-0.79	-0.27	-1.04	155.3	89.8	128.4	75.4	150.9	159.7	96.2	83.5	125.7	131.1	76.3	74.6	196	285.4	92.2	108.8	129.9	186.6	129.2
1358184991	putative clathrin, heavy chain [Rosa chinensis]	0	226.89	42	51	137	5085	19	32	2894	1701	192.8	5.4	High	High	High	High	High	High	High	High	High	High		1.039	1.029	1.819	0.06	0.04	0.86	68.3	71	70.3	124.2	70.5	66.1	72.6	69.4	71.9	68.7	123.9	124.6	2055.9	2155.9	1562.8	1649.9	1667.5	1785.2	4712.3
1150718361	eukaryotic translation initiation factor 3 subunit G-B-like isoform X1 [Asparagus officinalis]	0	9.948	15	3	4	2910	1	0	128	287	32	8.48	High	Not Found	High	Not Found	High	Not Found	High	Not Found	High	Not Found		0.59	1.933	0.757	-0.76	0.95	-0.4	106.2	62.6	205.2	80.3	106.2		62.6		205.2		80.3		93.1		40.6		143.2		91.9
1340504700	T-complex protein 1 subunit eta [Lactuca sativa]	0	25.65	15	6	23	125	1	0	701	561	60.6	6.87	High	High	High	High	High	High	High	High	High	High		0.965	1.128	1.561	-0.05	0.17	0.64	79.9	77.1	90.2	124.8		79.9		77.1		90.2		124.8		89.1		62.8		80.1
1273178078	hypothetical protein AQUCO_00400584v1 [Aquilegia coerulea]	0	36.276	7	8	22	379	1	0	332	1139	132.9	5.57	High	High	High	High	High	High	High	High	High	High		0.637	1.059	1.227	-0.65	0.08	0.3	96.1	61.2	101.7	117.9		96.1		61.2		101.7		117.9		14.5		6.7		12.2
1216930180	cysteine proteinase inhibitor 12-like isoform X1 [Hevea brasiliensis]	0	5.938	7	2	7	5690	2	0	84	238	27.2	8.68	High	High	High	High	High	High	High	High	High	High		1.544	0.767	0.613	0.63	-0.38	-0.71	113.1	174.6	86.7	69.3	113.1		174.6		86.7		69.3		52.1		59.4		31.8		41.6
729323808	PREDICTED: probable mediator of RNA polymerase II transcription subunit 37c [Tarenaya hassleriana]	0	158.856	44	20	179	6830	1	2	3701	653	71.6	5.3	Not Found	High	Not Found	High	Not Found	High	Not Found	High	Not Found	High		0.898	0.765	1.647	-0.15	-0.39	0.72	83.8	75.3	64.1	138.1	83.8		75.3		64.1		138.1		147.8		98		90		317.5
1366007042	proteasome activator subunit 4 [Rosa chinensis]	0	12.201	2	3	5	6683	3	0	108	1814	203.8	7.42	High	High	High	High	High	High	High	High	High	High		1.02	1.134	1.766	0.03	0.18	0.82	69.5	70.9	78.8	122.7	78.4	60.6	69.1	72.7	79.6	78	130.5	115	76.5	43.6	49.8	38.2	61.7	44.7	166
1269932739	peroxisomal (S)-2-hydroxy-acid oxidase-like isoform X2 [Durio zibethinus]	0	12.812	16	4	8	1012	1	0	166	367	40.3	9.23	High	Not Found	High	Not Found	High	Not Found	High	Not Found	High	Not Found		0.629	1.044	0.743	-0.67	0.06	-0.43	114.5	72	119.6	85.1	114.5		72		119.6		85.1		161.8		75.1		134.4		156.9
1109096089	PREDICTED: phosphoenolpyruvate carboxylase 3-like [Camelina sativa]	0	41.851	13	10	24	311	1	0	579	956	109	6.39	High	High	High	High	High	High	High	High	High	High		1.11	1.087	1.706	0.15	0.12	0.77	71.5	79.4	77.8	122	70.1	72.9	84.1	74.7	77.2	78.3	127.6	116.4	58.6	77.9	52	58.2	51.4	66.6	139.2
1220063156	monothiol glutaredoxin-S15, mitochondrial-like isoform X1 [Prunus avium]	0	9.721	22	3	6	1377	2	1	64	171	18.9	6.79	Not Found	High	Not Found	High	Not Found	High	Not Found	High	Not Found	High		0.947	1.014	0.588	-0.08	0.02	-0.77	128	121.1	129.7	75.2	132.1	123.8	121.6	120.7	131.7	127.7	75	75.5	322.4	232.9	218.9	165.7	255.6	191.3	238.6
731407249	PREDICTED: phospholipase D alpha 1 [Vitis vinifera]	0	13.128	5	3	15	2106	1	0	405	814	92.8	6.81	High	High	High	Not Found	High	Not Found	High	High	High	High		0.621	1.391	2.371	-0.69	0.48	1.25	55.7	34.6	77.5	132.1	55.7		34.6		77.5		132.1		8.1		3.7		9		25.2
1365963332	topless-related protein 4 [Rosa chinensis]	0	23.595	8	7	14	7650	2	0	266	1134	124.3	7.01	High	High	High	High	High	High	High	High	High	High		0.909	0.366	1.479	-0.14	-1.45	0.56	84.2	76.6	30.8	124.6		84.2		76.6		30.8		124.6		10.4		6.9		3
6094439	RecName: Full=Translationally-controlled tumor protein homolog; Short=TCTP	0	40.084	37	6	79	3587	3	4	1688	170	19	4.55	High	High	High	High	High	High	High	High	High	High		0.918	0.972	0.637	-0.12	-0.04	-0.65	132.4	121.5	128.7	84.4	130.4	134.3	121.4	121.7	127	130.3	85.8	82.9	1942	2612.1	1334.1	1726.3	1504.5	2018.2	1666.7
1365991440	pumilio homolog 24 [Rosa chinensis]	0	6.213	4	2	2	9181	2	0	46	652	72.8	9.32	High	High	High	High	High	High	High	High	High	High		1.04	1.312	1.818	0.06	0.39	0.86	73	75.9	95.8	132.8	80.1	65.9	87.2	64.6	88.6	103	124.6	141	16.3	13.1	13.1	9.4	14.3	16.3	33
1365993489	stress-response A/B barrel domain-containing protein HS1 [Rosa chinensis]	0	21.9	39	3	6	6919	3	0	185	109	12.3	5.91	High	High	High	High	High	High	High	High	High	High		1.533	0.761	0.606	0.62	-0.39	-0.72	112.8	172.9	85.8	68.4	114.3	111.4	174	171.9	70.2	101.4	73.4	63.3	43.9	202	49.3	227.4	21.4	146.5	36.8
1347710565	hypothetical protein GOBAR_AA12624 [Gossypium barbadense]	0	31.741	21	6	20	6319	1	0	759	398	43.7	6.18	Not Found	High	Not Found	High	Not Found	High	Not Found	High	Not Found	High		1.641	1.39	1.457	0.71	0.47	0.54	80.7	132.4	112.2	117.6		80.7		132.4		112.2		117.6		284		340		314.4
1366023064	uncharacterized protein LOC112170876 [Rosa chinensis]	0	5.567	1	2	2	1935	2	0	50	725	83.9	6.15	High	High	High	High	High	High	High	High	High	High		0.733	0.551	0.846	-0.45	-0.86	-0.24	140.2	102.7	77.2	118.6	146.4	133.9	100.9	104.6	79.1	75.3	122.5	114.7	147.5	66.7	75	38	63.4	29.9	160.9
359475193	PREDICTED: protein CYPRO4 [Vitis vinifera]	0	9.066	8	3	4	7741	1	0	118	634	70.1	6.28	Not Found	High	Not Found	High	Not Found	High	Not Found	High	Not Found	High		1.334	1.618	1.154	0.42	0.69	0.21	62.7	83.7	101.5	72.4		62.7		83.7		101.5		72.4		7.6		7.4		9.8
1366010118	reactive Intermediate Deaminase A, chloroplastic isoform X2 [Rosa chinensis]	0	11.361	25	5	11	2248	3	2	168	185	19.4	8.13	High	High	High	High	High	High	High	High	High	High		1.521	0.676	0.697	0.6	-0.57	-0.52	112.6	171.3	76.1	78.5	100.7	124.5	144.1	198.4	82	70.3	89.9	67.2	98.3	403	103.8	468.6	63.6	181.1	114.4
1358158490	putative translocation protein Sec62 [Rosa chinensis]	0	5.127	6	2	2	9243	2	0	76	368	42.5	6.74	High	High	High	High	High	High	High	High	High	High		1.029	0.905	1.854	0.04	-0.14	0.89	78	80.2	70.6	144.6	78.6	77.4	65.8	94.6	75.6	65.6	141.8	147.5	98.3	11.2	60.7	10	75.2	7.6	231.1
75288885	RecName: Full=Putative UDP-glucose flavonoid 3-O-glucosyltransferase 3; Short=FaGT3; AltName: Full=Flavonol 3-O-glucosyltransferase 3	0	7.014	7	2	2	7868	2	0	91	478	52.8	5.99	High	High	High	High	High	High	High	High	High	High		0.936	0.657	1.155	-0.09	-0.61	0.21	109.5	102.6	72	126.5	113.7	105.3	100.6	104.5	84	59.9	129.9	123.1	51.4	57.2	33.6	41.4	30.2	25.9	76.5
1358164103	putative proteasome endopeptidase complex [Rosa chinensis]	0	14.315	26	5	13	9313	4	1	217	204	22.5	6.81	High	High	High	High	High	High	High	High	High	High		0.808	1.088	0.591	-0.31	0.12	-0.76	129.4	104.5	140.8	76.5	127.3	131.5	101.7	107.3	135.3	146.2	79.6	73.5	413.2	287.2	243.7	170.9	349.1	254.4	336.7
1358164100	putative rmlC-like jelly roll protein [Rosa chinensis]	0	17.647	4	2	24	6433	1	0	850	857	100.2	7.91	High	High	High	High	High	High	High	High	High	High		2.13	0.956	0.696	1.09	-0.06	-0.52	94.5	201.4	90.4	65.8	98.1	91	206	196.8	88.2	92.5	63.6	68	172.9	124.4	268.1	196.3	123.7	100.8	146.3
1365991864	serine/threonine-protein phosphatase 2A 65 kDa regulatory subunit A beta isoform [Rosa chinensis]	0	68.927	44	16	42	6000	6	8	897	587	65.6	5.14	High	High	High	High	High	High	High	High	High	High		1.18	1.032	1.593	0.24	0.05	0.67	75	88.4	77.4	119.5	77.1	72.9	88.4	88.5	77.5	77.2	120.5	118.4	988.3	1113.3	836.9	986.2	790.5	939.4	2015.8
1387804779	peroxiredoxin Q protein [Artemisia annua]	0	5.74	13	2	2	1387	2	0	42	221	24.4	9.41	Not Found	High	Not Found	High	Not Found	High	Not Found	High	Not Found	High		1.046	1.642	0.734	0.07	0.72	-0.45	99.6	104.2	163.6	73.1		99.6		104.2		163.6		73.1		110.3		84.2		144.2
1358166197	putative UDP-glucose 6-dehydrogenase [Rosa chinensis]	0	18.584	16	6	10	9425	3	1	155	480	52.9	6.57	High	High	High	High	High	High	High	High	High	High		1.084	0.988	1.514	0.12	-0.02	0.6	83.4	90.4	82.4	126.2	82.5	84.2	87.8	93	86.6	78.2	127.9	124.6	162.3	116.4	127.5	93.7	135.4	86	328.2
1358171833	putative transcription factor/ chromatin remodeling BED-type(Zn) family [Rosa chinensis]	0	12.31	5	4	7	1581	4	0	132	917	103.2	4.93	High	High	High	High	High	High	High	High	High	High		1.118	1.042	1.52	0.16	0.06	0.6	75.4	84.3	78.6	114.6	76	74.9	83.8	84.9	81.3	76	109.7	119.6	76.8	48.1	62.5	39.8	65.3	38.9	144.5
1102697829	hypothetical protein TanjilG_10788 [Lupinus angustifolius]	0	37.806	12	9	31	3569	1	0	846	947	103.6	6.2	Not Found	High	Not Found	High	Not Found	High	Not Found	High	Not Found	High		1.081	1.252	1.991	0.11	0.32	0.99	61.9	66.9	77.5	123.2		61.9		66.9		77.5		123.2		36.1		28.5		36
1389803798	sucrose synthase-like [Cynara cardunculus var. scolymus]	0	9.251	5	3	5	499	1	0	82	803	91.9	6.79	Not Found	High	Not Found	High	Not Found	High	Not Found	High	Not Found	High		1.016	1.053	1.632	0.02	0.07	0.71	86.1	87.5	90.6	140.5		86.1		87.5		90.6		140.5		11.1		8.2		9.3
1139762327	hypothetical protein PRUPE_7G189500 [Prunus persica]	0	15.268	4	6	7	3183	2	4	124	1772	196.3	5.55	High	Not Found	High	Not Found	High	Not Found	High	Not Found	High	Not Found		1.119	1.02	1.671	0.16	0.03	0.74	70.2	78.5	71.6	117.3	70.8	69.6	76.6	80.4	70.1	73.2	113.3	121.3	109.6	49.7	87.5	41.9	86.3	41.6	228.7
122063219	RecName: Full=Calmodulin; Short=CaM	0	41.671	79	9	56	2167	2	4	1164	149	16.8	4.25	High	High	High	High	High	High	High	High	High	High		0.95	1.013	0.591	-0.07	0.02	-0.76	132.2	125.5	133.9	78.2	137.7	126.7	127.8	123.3	134.7	133.1	78.2	78.2	477.1	374.4	326.9	265.7	371.4	313.2	353.3
1365937059	linoleate 13S-lipoxygenase 2-1, chloroplastic-like isoform X1 [Rosa chinensis]	0	52.087	17	9	24	8505	6	3	807	913	102.8	6.68	High	High	High	High	High	High	High	High	High	High		1.342	1.374	1.536	0.42	0.46	0.62	63.6	85.4	87.4	97.7	63.3	63.9	85.8	85	88	86.9	97.5	97.9	692.9	725.7	693	703.8	765.5	786	1392
1130858176	Tetraspannin domain-containing protein [Cephalotus follicularis]	0	7.368	6	2	2	722	2	0	67	285	31.8	8.16	Not Found	High	Not Found	High	Not Found	High	Not Found	High	Not Found	High		1.382	1.309	1.627	0.47	0.39	0.7	60.1	83.1	78.7	97.8		60.1		83.1		78.7		97.8		73.2		73.8		76.3
1229764761	ATPase 11, plasma membrane-type-like isoform X1 [Momordica charantia]	0	63.118	19	15	52	7402	2	0	1251	959	105.4	6.55	High	High	High	High	High	High	High	High	High	High		1.166	1.114	2.061	0.22	0.16	1.04	57.8	67.4	64.3	119.1	52.8	62.7	68.8	66	63	65.7	119.2	119	67.3	68.3	64.7	52.5	63.8	57	198
1366039126	uncharacterized protein LOC112176748 [Rosa chinensis]	0	9.235	44	3	6	6136	3	0	141	88	9.9	8.97	High	High	High	High	High	High	High	High	High	High		1.55	1.052	0.784	0.63	0.07	-0.35	96.7	149.8	101.7	75.8	96.3	97	133.8	165.8	110.5	93	85	66.5	171.8	108.9	176.2	135.7	156.8	83.1	197.8
1365933067	membrane steroid-binding protein 2 [Rosa chinensis]	0	18.443	25	4	8	2124	4	0	256	208	22.8	4.68	High	High	High	High	High	High	High	High	High	High		0.896	1.198	0.631	-0.16	0.26	-0.66	122.8	110.1	147.2	77.6	123.3	122.3	108.7	111.5	148.2	146.1	74.6	80.6	164.6	240.3	107.1	159.8	157.3	228.6	129.8
1358173449	putative transcription factor WD40-like family [Rosa chinensis]	0	7.729	2	3	4	4910	3	0	101	1625	176.5	8.09	High	High	High	High	High	High	High	High	High	High		0.865	1.187	1.846	-0.21	0.25	0.88	65.6	56.7	77.9	121.1	66.9	64.3	44.2	69.3	90.5	65.3	118.6	123.6	8.5	110.9	4.2	87.1	9.2	89.6	19.7
1139769143	hypothetical protein PRUPE_6G290000 [Prunus persica]	0	9.573	10	2	4	6392	2	0	86	253	28.1	4.82	High	High	High	High	High	High	High	High	High	High		1.362	0.798	0.616	0.45	-0.33	-0.7	115.2	156.9	91.9	70.9	119.1	111.3	160.1	153.7	91.2	92.6	66	75.8	253	256.7	251.1	258.7	154.2	170.2	182.9
1365979812	carrot ABA-induced in somatic embryos 3 [Rosa chinensis]	0	9.169	23	2	5	8003	1	1	95	119	13.1	6.7	High	High	High	High	High	High	High	High	High	High		0.9	0.819	0.657	-0.15	-0.29	-0.6	127.7	115	104.6	83.9	127.7		115		104.6		83.9		48.9		32.5		31.9		41.9
1109194816	PREDICTED: clustered mitochondria protein-like [Ipomoea nil]	0	13.888	5	4	6	5893	2	0	139	1409	153.9	6.39	High	High	High	High	High	High	High	High	High	High		1.352	1.175	1.715	0.44	0.23	0.78	68.6	92.8	80.6	117.7	71.4	65.8	109.8	75.8	79.4	81.9	120.9	114.5	32.6	39.3	37	33	28.9	38.9	72
1365952084	ATP synthase subunit d, mitochondrial [Rosa chinensis]	0	16.887	33	5	19	8072	1	4	328	168	19.7	5.31	High	High	High	High	High	High	High	High	High	High		0.898	1.278	0.565	-0.15	0.35	-0.82	127.9	114.9	163.5	72.3	127.7	128.2	113.5	116.4	157.5	169.6	73	71.6	725.5	323.2	476	214.1	711.5	340.6	540.7
1009161177	cytochrome b-c1 complex subunit 9 [Ziziphus jujuba]	0	11.586	42	3	9	9005	3	0	132	72	8.2	8.53	High	High	High	High	High	High	High	High	High	High		1.095	0.808	0.615	0.13	-0.31	-0.7	124.9	136.7	101	76.8	128.7	121.2	144.6	128.9	96.6	105.3	75.6	78	209	230	173.3	178.6	124.8	159.2	160.1
1365938139	pyruvate kinase 1, cytosolic-like isoform X1 [Rosa chinensis]	0	16.314	9	4	11	8307	2	0	230	527	57.8	6.64	High	High	High	High	High	High	High	High	High	High		0.882	1.034	1.562	-0.18	0.05	0.64	73.9	65.2	76.4	115.5	74.8	73	58.5	71.9	86.4	66.5	121.4	109.6	33.5	116.4	19.3	83.7	30.7	84.5	70.8
1433426064	hypothetical protein SETIT_6G143900v2 [Setaria italica]	0	15.855	7	5	18	5462	1	0	296	802	88	5.5	High	High	High	High	High	High	High	High	High	High		1.367	0.98	1.517	0.45	-0.03	0.6	76.5	104.6	75	116.1	74.3	78.8	110.1	99.1	72.5	77.5	117.7	114.4	233.2	262.5	255.3	241	181.1	205.7	482.1
802550986	phenylalanine ammonia-lyase G2B [Jatropha curcas]	0	23.539	11	6	24	2831	1	0	522	712	77.5	6.46	High	High	High	High	High	High	High	High	High	High		1.726	1.46	1.308	0.79	0.55	0.39	68.3	117.9	99.7	89.3	61.9	74.7	117.5	118.2	101.3	98.2	90.8	87.9	15.9	19.9	22.3	23	20.7	20.8	30.4
1365979402	aquaporin PIP2-1-like [Rosa chinensis]	0	5.663	8	2	2	1616	1	1	47	284	30	8.15	High	Not Found	High	Not Found	High	Not Found	High	Not Found	High	Not Found		1.117	1.087	1.551	0.16	0.12	0.63	70.9	79.2	77.1	110	70.9		79.2		77.1		110		195.8		161.4		169.3		396.1
1358168602	putative universal stress protein A [Rosa chinensis]	0	5.604	13	2	6	8717	2	0	87	161	18	6.05	High	High	High	High	High	High	High	High	High	High		0.772	1.161	0.568	-0.37	0.22	-0.82	136.4	105.3	158.5	77.5	134.6	138.3	109.5	101.1	149.9	167	81.3	73.6	635.1	409.6	381.4	218.4	562.6	393.9	500.7
1358180936	putative beta-galactosidase [Rosa chinensis]	0	7.273	3	3	3	6817	3	0	71	1123	126.5	6.04	High	High	High	High	High	High	High	High	High	High		1.187	1.126	1.685	0.25	0.17	0.75	68	80.7	76.5	114.5	65.4	70.5	74.7	86.6	68.7	84.3	117.8	111.2	106.3	82.8	89.6	74.2	88.7	78.9	249.5
1226063359	plasma membrane intrinsic protein subtype 2 aquaporin [Fragaria x ananassa]	0	9.365	10	2	12	7002	2	0	240	285	30.3	8.85	High	High	High	High	High	High	High	High	High	High		1.25	1.183	1.709	0.32	0.24	0.77	62.3	77.9	73.7	106.5	62.9	61.6	78.7	77.1	74.5	72.9	108	104.9	143.3	119.8	132.2	109.3	134.8	112.9	320.7
1228869902	2-oxoglutarate dehydrogenase, mitochondrial-like [Helianthus annuus]	0	42.956	11	7	25	5614	1	0	567	1023	115.9	7.01	High	High	High	High	High	High	High	High	High	High		1.2	1.058	1.743	0.26	0.08	0.8	65.8	79	69.6	114.8	65.9	65.8	78.3	79.7	67.7	71.5	112.9	116.7	361.1	333.4	316.9	294.8	295.4	288.6	806.9
1389809877	peptidyl-prolyl cis-trans isomerase CYP19-3 [Cynara cardunculus var. scolymus]	0	12.986	31	3	6	9364	1	0	122	174	18.6	8.15	High	Not Found	High	Not Found	High	Not Found	High	Not Found	High	Not Found		1.131	1.451	1.638	0.18	0.54	0.71	72.8	82.4	105.7	119.3	72.8		82.4		105.7		119.3		15.1		12.6		17.4		32.2
1358170181	putative galactinol--sucrose galactosyltransferase, Alpha-galactosidase [Rosa chinensis]	0	13.199	5	3	5	3001	2	1	166	767	83.9	6.07	High	Not Found	High	Not Found	High	Not Found	High	Not Found	High	Not Found		0.948	0.656	1.277	-0.08	-0.61	0.35	90.4	85.8	59.3	115.5	93.1	87.8	85.1	86.5	62.3	56.4	119.2	111.8	600.8	110.2	405.3	79.2	319.6	56.4	1003.7
1344027951	brefeldin A-inhibited guanine nucleotide-exchange protein 2-like [Quercus suber]	0	15.056	3	4	5	6	4	0	185	1775	197.9	5.53	High	High	High	High	High	High	High	High	High	High		1.029	1.15	1.996	0.04	0.2	1	61.9	63.8	71.2	123.6	65.7	58.2	67.9	59.6	69.9	72.6	129.3	118	231.4	10.7	176.5	8	195.6	10.7	593.6
1338479819	Proline-tRNA ligase, class IIa, archaeal-type [Trema orientale]	0	17.095	11	4	13	2347	2	0	134	511	57.9	6.05	High	High	High	High	High	High	High	High	High	High		1.064	0.843	1.501	0.09	-0.25	0.59	82.1	87.3	69.2	123.3	79	85.2	89.8	84.9	73.8	64.7	118.9	127.7	216.5	12	181.6	8.7	160.7	7.3	424.6
1227937278	GTP-binding protein SAR1A-like [Carica papaya]	0	22.149	30	4	13	2920	1	0	314	193	22	7.47	Not Found	High	Not Found	High	Not Found	High	Not Found	High	Not Found	High		0.434	1.529	0.918	-1.21	0.61	-0.12	104.1	45.2	159.2	95.6		104.1		45.2		159.2		95.6		11.7		3.7		14.3
1365936353	protein transport protein SEC31 homolog B [Rosa chinensis]	0	22.818	8	7	16	4736	5	2	355	1097	118.2	5.29	High	High	High	High	High	High	High	High	High	High		1.226	1.014	1.615	0.29	0.02	0.69	72.8	89.2	73.8	117.5	72.2	73.3	85.4	93.1	71.6	76	121.6	113.4	326.2	299.4	284.7	277.2	257.1	247.1	716.2
1226063327	plasma membrane intrinsic protein subtype 1 aquaporin [Fragaria x ananassa]	0	9.719	12	3	6	6064	3	0	206	290	31.1	8.88	High	High	High	High	High	High	High	High	High	High		1.592	1.472	2.471	0.67	0.56	1.31	46.6	74.1	68.5	115.1	48.1	45	75.4	72.8	69.5	67.5	112	118.1	277.2	106.6	320.4	125.9	318.5	127.4	841.1
1137191229	Peptidase M48 [Corchorus capsularis]	0	8.92	4	2	5	1171	2	0	84	646	73.7	8.34	High	High	High	High	High	High	High	High	High	High		1.04	0.979	1.754	0.06	-0.03	0.81	70	72.8	68.5	122.8	64.8	75.3	72.7	73	66.5	70.6	126.6	119.1	77.3	112.1	64.1	79.2	63.2	83.6	197.2
1358170645	putative nitrogen regulatory protein PII [Rosa chinensis]	0	4.492	9	2	2	4208	2	0	76	197	21.4	8.97	Not Found	High	Not Found	High	Not Found	High	Not Found	High	Not Found	High		0.774	0.979	0.536	-0.37	-0.03	-0.9	146.1	113	143	78.4		146.1		113		143		78.4		39.4		22.2		30.7
1371506823	GTP-binding protein like [Actinidia chinensis var. chinensis]	0	32.912	38	6	20	2334	1	0	349	193	21.9	7.47	Not Found	High	Not Found	High	Not Found	High	Not Found	High	Not Found	High		0.781	1.473	0.612	-0.36	0.56	-0.71	109.9	85.8	161.8	67.3		109.9		85.8		161.8		67.3		18.3		10.4		21.4
1358151927	putative exocyst complex component EXOC6/Sec15, mammalian uncoordinated 13, domain 2 [Rosa chinensis]	0	12.873	6	4	6	8103	4	0	136	800	90.7	6.16	High	High	High	High	High	High	High	High	High	High		1.208	0.973	1.554	0.27	-0.04	0.64	72.7	87.7	70.7	112.9	68	77.3	88	87.4	66	75.3	115.9	110	70.8	182.4	67.6	150.5	54.7	141.5	157.2
1366019559	uncharacterized protein Os08g0359500-like isoform X2 [Rosa chinensis]	0	23.885	35	5	27	637	1	0	1227	254	26.2	4.61	High	High	High	High	High	High	High	High	High	High		0.731	0.907	0.618	-0.45	-0.14	-0.7	131	95.7	118.8	80.9	125.7	136.3	104.1	87.3	111.5	126	88.8	73.1	207.7	19.5	127	9.1	146.5	14.4	191.2
1358151825	putative cullin protein, neddylation [Rosa chinensis]	0	27.604	15	9	13	9099	9	0	215	738	85.8	6.84	High	High	High	High	High	High	High	High	High	High		1.087	0.881	1.631	0.12	-0.18	0.71	76.8	83.5	67.7	125.2	76.3	77.3	81	86.1	64.6	70.8	129.1	121.4	413.4	504.5	323.9	409.7	278.2	368	912.1
1358167369	putative H(+)-transporting two-sector ATPase [Rosa chinensis]	0	11.22	24	3	4	9458	3	0	103	208	23.4	9.29	High	High	High	High	High	High	High	High	High	High		1.258	0.928	0.485	0.33	-0.11	-1.04	127.3	160.1	118.1	61.7	127.8	126.9	149.9	170.4	121.4	114.8	63.3	60.2	111.2	89.7	96.3	87.9	84	64.7	71.8
1216973378	uncharacterized protein LOC110667038 isoform X1 [Hevea brasiliensis]	0	5.937	8	2	3	2397	2	0	73	296	33.5	8.43	High	High	High	High	High	High	High	High	High	High		0.863	1.069	0.596	-0.21	0.1	-0.75	129.4	111.7	138.4	77.2		129.4		111.7		138.4		77.2		19.4		12.2		16.5
1139775668	hypothetical protein PRUPE_4G014000 [Prunus persica]	0	27.186	24	4	21	692	3	1	569	325	35.5	5.21	High	High	High	High	High	High	High	High	High	High		0.908	1.025	0.623	-0.14	0.04	-0.68	130	118	133.2	81	131.2	128.8	119.2	116.8	131.2	135.3	82.9	79.2	861.2	875.1	577.4	579.1	685	732.1	709.8
1484687567	polyubiquitin 11-like [Papaver somniferum]	0	21.766	27	4	66	8996	1	0	831	229	25.7	7.06	High	Not Found	High	Not Found	High	Not Found	High	Not Found	High	Not Found		1.391	0.741	0.653	0.48	-0.43	-0.62	119	165.5	88.2	77.7	119		165.5		88.2		77.7		38.9		40		23		33.1
1204907221	nucleoside diphosphate kinase B-like isoform X1 [Herrania umbratica]	0	3.847	11	2	9	4013	2	0	90	148	16.4	5.99	High	High	High	High	High	High	High	High	High	High		0.836	0.898	0.486	-0.26	-0.15	-1.04	140.2	117.2	126	68.1	146.4	134	122	112.4	120.5	131.5	68.9	67.3	256.5	341.7	157.8	209	167.9	266.9	157.4
1445402899	Cytochrome c-2 [Mucuna pruriens]	0	6.693	9	2	6	4139	1	1	179	291	33.2	9.44	High	High	High	High	High	High	High	High	High	High		0.979	1.039	0.609	-0.03	0.06	-0.71	121.9	119.3	126.6	74.3	121.9		119.3		126.6		74.3		364.7		263.6		301.4		289.8
1365996750	isoleucine--tRNA ligase, cytoplasmic [Rosa chinensis]	0	22.716	8	9	12	452	9	0	181	1188	135.5	6.68	High	High	High	High	High	High	High	High	High	High		1.016	0.96	1.615	0.02	-0.06	0.69	75.8	77	72.7	122.4	72.1	79.5	75.9	78.1	72.7	72.8	125.1	119.6	280	432	217.5	309.9	224.6	315	633.8
1366049869	probable phospholipid hydroperoxide glutathione peroxidase [Rosa chinensis]	0	15.004	26	4	14	8369	2	2	206	227	25.1	9.07	High	High	High	High	High	High	High	High	High	High		1.391	0.948	0.479	0.48	-0.08	-1.06	116.6	162.2	110.5	55.8	120.4	112.8	163.7	160.8	107.7	113.4	54.7	56.9	774.4	510.8	777	531.2	551	408.8	459
1358143338	putative UBX domain-containing protein 2/7 [Rosa chinensis]	0	4.962	4	2	2	9702	1	0	52	591	64.9	4.81	High	Not Found	High	Not Found	High	Not Found	High	Not Found	High	Not Found		0.721	1.063	0.54	-0.47	0.09	-0.89	146.9	105.9	156.3	79.3	146.9		105.9		156.3		79.3		32.6		17.3		27.6		22.9
1208513355	hypothetical protein CDL15_Pgr017721 [Punica granatum]	0	22.082	5	6	18	5393	1	0	281	1149	128.4	6.14	High	Not Found	High	Not Found	High	Not Found	High	Not Found	High	Not Found		1.678	1.168	1.575	0.75	0.22	0.66	74.7	125.3	87.2	117.6	74.7		125.3		87.2		117.6		8.2		10.2		7.6		16.9
1220087561	LOW QUALITY PROTEIN: uncharacterized protein At4g13200, chloroplastic [Prunus avium]	0	8.106	15	3	5	344	3	0	135	217	22.7	5.24	High	High	High	High	High	High	High	High	High	High		0.986	1.323	0.644	-0.02	0.4	-0.64	114.4	112.8	151.3	73.6	112.9	115.9	110.8	114.8	152.8	149.9	76	71.2	310.8	659.3	225.2	476.6	334.5	679	273
1338473516	Methionyl-tRNA synthetase [Trema orientale]	0	17.199	8	5	16	7575	1	1	193	801	89.9	6.71	High	Not Found	Not Found	Not Found	Not Found	Not Found	Not Found	Not Found	Not Found	Not Found		1.341	0.901	1.862	0.42	-0.15	0.9	70.6	94.7	63.6	131.5	71.1	70.1	93.2	96.1	64.2	63	144.9	118	46.1	65.5	44.6	65.5	33.1	46.9	122.4
1358152969	putative L-arabinokinase [Rosa chinensis]	0	11.246	5	4	5	10026	4	0	103	993	109.1	6.38	High	High	High	High	High	High	High	High	High	High		1.043	0.999	1.527	0.06	0	0.61	75.6	78.8	75.5	115.4	71.7	79.5	73.2	84.5	81.9	69.2	107.8	123	139.3	32.1	105	24.9	126.6	22.2	273.3
1366041655	60S ribosomal protein L15-1 [Rosa chinensis]	0	10.733	14	2	7	9394	2	0	224	204	24.2	11.39	High	High	High	High	High	High	High	High	High	High		1.763	1.092	2.817	0.82	0.13	1.49	54.6	96.3	59.6	153.9	47.1	62.1	99.5	93.1	53.6	65.7	158.3	149.4	23.5	127.1	36.7	139	21.3	107	103.2
1273154099	hypothetical protein AQUCO_03400025v1 [Aquilegia coerulea]	0	12.673	27	4	7	1660	2	0	122	133	15.6	10.54	High	High	High	High	High	High	High	High	High	High		1.399	1.011	1.528	0.48	0.02	0.61	89	124.5	90	135.9	107	70.9	90.6	158.3	112	68	115.5	156.3	38.4	27	24	44	32	20.6	54.1
1315971728	hypothetical protein CUMW_014720 [Citrus unshiu]	0	6.098	9	2	3	446	1	0	78	392	43.2	8.95	High	Not Found	High	Not Found	High	Not Found	High	Not Found	High	Not Found		0.863	0.57	1.071	-0.21	-0.81	0.1	121.3	104.7	69.2	129.9	121.3		104.7		69.2		129.9		17.3		11		7.9		24.2
1220045395	26S proteasome non-ATPase regulatory subunit 13 homolog B [Prunus avium]	0	12.22	8	3	11	9144	1	0	282	386	44.4	5.34	High	High	High	High	High	High	High	High	High	High		1.023	0.853	1.633	0.03	-0.23	0.71	73.1	74.8	62.4	119.4	76.9	69.4	68.9	80.7	66.4	58.3	121.2	117.7	226.8	154.7	150	131.3	155.8	103.6	466
1117534963	PREDICTED: probable methyltransferase PMT21 [Lupinus angustifolius]	0	12.193	9	4	7	7286	1	0	207	597	68.5	8.63	Not Found	High	Not Found	High	Not Found	High	Not Found	High	Not Found	High		1.173	1.216	1.698	0.23	0.28	0.76	68.2	80.1	83	115.8		68.2		80.1		83		115.8		48.8		41.8		47.3
567914087	eukaryotic translation initiation factor 3 subunit D [Citrus clementina]	0	6.401	8	2	2	3162	1	0	31	573	65.3	5.41	High	Not Found	High	Not Found	High	Not Found	High	Not Found	High	Not Found		0.583	0.918	0.567	-0.78	-0.12	-0.82	136.2	79.4	125	77.2	136.2		79.4		125		77.2		196.8		84.7		143.7		145.5
1365944678	quinone oxidoreductase PIG3-like [Rosa chinensis]	0	7.959	7	2	11	9911	1	0	272	325	34.8	7.09	High	High	High	High	High	High	High	High	High	High		0.647	0.648	0.845	-0.63	-0.63	-0.24	122.8	79.4	79.6	103.8		122.8		79.4		79.6		103.8		37.3		17.6		19.3
1358143151	putative clathrin adaptor, alpha/beta/gamma-adaptin, appendage, Ig-like subdomain-containing protein [Rosa chinensis]	0	35.519	16	9	21	9358	2	7	669	901	99.9	5.16	High	High	High	High	High	High	High	High	High	High		1.104	0.95	1.551	0.14	-0.07	0.63	77.6	85.6	73.7	120.3	77.3	77.8	88.6	82.6	77.9	69.5	118.1	122.5	549.6	479	465.1	371	440.6	340.6	1095.1
30687411	Dihydrolipoamide succinyltransferase [Arabidopsis thaliana]	0	23.698	11	3	14	1874	1	0	566	365	39.7	7.53	High	High	High	High	High	High	High	High	High	High		0.706	0.999	0.633	-0.5	0	-0.66	133	93.8	132.8	84.2	132.8	133.1	93.8	93.9	131	134.7	80.3	88.1	492.1	406	256.6	208.9	386.1	327.2	388.1
1130836885	SUI1 domain-containing protein [Cephalotus follicularis]	0	9.437	42	3	6	1354	3	0	140	113	12.6	7.97	High	High	High	High	High	High	High	High	High	High		1.016	0.919	0.55	0.02	-0.12	-0.86	130.5	132.6	119.9	71.8	147	114	133.3	132	124	115.7	61.5	82.2	85.3	190.9	57.1	161.2	57.2	154.3	46.5
1366011043	probable NAD(P)H dehydrogenase (quinone) FQR1-like 1 [Rosa chinensis]	0	32.085	48	6	22	9362	3	1	709	204	21.8	6.54	High	High	High	High	High	High	High	High	High	High		0.787	0.933	0.646	-0.35	-0.1	-0.63	129.8	102.2	121.1	83.9	127.4	132.2	99.5	104.9	122	120.3	85.3	82.5	217.3	300.5	125.2	174	165.5	217.8	189.6
1365993223	calcium-transporting ATPase 10, plasma membrane-type-like isoform X2 [Rosa chinensis]	0	19.262	9	6	11	9208	2	3	207	1084	119.3	8.31	High	High	High	High	High	High	High	High	High	High		1.003	1.088	1.638	0	0.12	0.71	67.2	67.4	73.1	110	61.3	73	63.7	71	67.5	78.7	114	106.1	261.5	286.6	200.6	203.3	229.1	246	634.1
1204888265	LOW QUALITY PROTEIN: UDP-glucuronate 4-epimerase 1 [Herrania umbratica]	0	5.878	2	2	2	5821	2	0	62	432	48	9.58	High	Not Found	High	Not Found	High	Not Found	High	Not Found	High	Not Found		1.016	1.029	1.558	0.02	0.04	0.64	74.3	75.5	76.5	115.8	74.3		75.5		76.5		115.8		35		26.2		28.6		71
1492249080	signal recognition particle receptor subunit alpha [Panicum miliaceum]	0	5.762	3	3	3	4475	3	0	75	860	93.5	10.04	High	High	High	High	High	High	High	High	High	High		1.036	1.007	1.51	0.05	0.01	0.59	81.3	84.1	81.9	122.7	81.3		84.1		81.9		122.7		107.7		82.4		86.3		212.2
1179552949	uncharacterized protein At2g24330-like [Dendrobium catenatum]	0	7.622	6	2	4	921	1	0	80	399	43.7	7.81	High	Not Found	High	Not Found	High	Not Found	High	Not Found	High	Not Found		1.284	1.174	1.601	0.36	0.23	0.68	75.2	96.6	88.3	120.5	75.2		96.6		88.3		120.5		45.2		42.9		42.2		94.4
1358163762	putative coatomer beta subunit (COPB1), coatomer beta subunit, appendage platform protein [Rosa chinensis]	0	40.307	15	11	20	6535	2	7	387	948	106	5.97	High	High	High	High	High	High	High	High	High	High		1.136	0.992	1.968	0.18	-0.01	0.98	63.5	72.2	63	125	63.9	63.2	71.2	73.2	62.9	63.1	126	124.1	294.7	299.6	242.5	253	230.8	238.3	757.5
1358153049	putative nucleoporin Nup85 [Rosa chinensis]	0	9.919	6	3	5	8127	3	0	102	715	80.6	6.18	High	High	High	High	High	High	High	High	High	High		1.225	1.057	1.685	0.29	0.08	0.75	72.5	88.8	76.6	122.1	74.4	70.6	91.3	86.3	75.9	77.3	119.9	124.3	48.3	47.6	43.8	42.5	39.2	41.5	101.6
1353899152	hypothetical protein Pyn_05834 [Prunus yedoensis var. nudiflora]	0	49.274	21	7	80	7705	4	1	1896	345	37	5.36	High	High	High	High	High	High	High	High	High	High		1.117	1.131	1.516	0.16	0.18	0.6	68.8	76.9	77.9	104.3	67.7	70	80.9	72.9	78.6	77.1	104.6	104.1	148.1	384.9	130.6	292.7	136.7	338	298.2
1366030188	aminopeptidase M1 [Rosa chinensis]	0	44.483	17	11	29	8929	6	5	496	885	99.1	5.43	High	High	High	High	High	High	High	High	High	High		0.988	0.959	1.51	-0.02	-0.06	0.59	73.7	72.8	70.7	111.3	74.8	72.6	77.5	68.1	72.2	69.2	109.2	113.4	384.1	447.5	293.7	306.5	294.5	339.7	731.1
1227916622	alpha-aminoadipic semialdehyde synthase isoform X1 [Carica papaya]	0	12.812	6	4	7	6826	1	1	161	1061	116.7	6.71	High	High	High	High	High	High	High	High	High	High		1.053	1.029	1.53	0.07	0.04	0.61	75.5	79.5	77.7	115.5	73.4	77.5	79.5	79.5	74.1	81.2	111.7	119.2	84.1	60.3	67.2	45.1	67.5	50.3	166.8
1039018276	costars family protein [Arabidopsis thaliana]	0	5.735	15	2	2	9842	2	0	82	161	18.3	8.76	High	Not Found	High	Not Found	High	Not Found	High	Not Found	High	Not Found		1.049	0.847	0.533	0.07	-0.24	-0.91	130.5	136.9	110.5	69.5	130.5		136.9		110.5		69.5		177.2		137.1		119.3		123.1
1358149204	putative coatomer/calthrin adaptor appendage subdomain, coatomer gamma subunit [Rosa chinensis]	0	71.843	28	16	39	1511	5	10	619	886	98.6	5.24	High	High	High	High	High	High	High	High	High	High		1.128	1.015	1.681	0.17	0.02	0.75	72.1	81.3	73.1	121.2	74	70.1	81.2	81.3	76	70.3	118.2	124.2	869.9	821.2	704.7	694.8	710.3	655.9	1811.8
1366021020	squalene synthase-like isoform X1 [Rosa chinensis]	0	12.817	9	3	4	801	3	0	119	413	47.3	6.93	High	High	High	High	High	High	High	High	High	High		0.954	1.075	1.986	-0.07	0.1	0.99	67.9	64.8	73	134.8		67.9		64.8		73		134.8		40.5		28.2		34.7
1358147532	putative beta-fructofuranosidase [Rosa chinensis]	0	13.569	10	4	5	9148	3	0	103	573	65.8	6.61	High	High	High	High	High	High	High	High	High	High		1.447	1.501	2.042	0.53	0.59	1.03	55.4	80.1	83.1	113.1	53.8	57	87.6	72.7	84.3	82	117	109.2	10	56.5	12	52.5	12.4	64.7	28.3
1375880509	uncharacterized protein LOC7457549 [Populus trichocarpa]	0	4.565	7	2	6	9227	1	0	75	254	28.7	8.65	High	High	High	High	High	High	High	High	High	High		1.046	1.044	0.592	0.06	0.06	-0.76	124.7	130.4	130.1	73.9	125	124.3	142.3	118.4	122.1	138.1	77	70.7	101.2	229.5	85	159.4	78.6	203	81.3
747089796	CBS domain-containing protein CBSX1, chloroplastic [Sesamum indicum]	0	9.954	11	2	6	2012	2	0	134	241	26.5	6.8	High	High	High	High	High	High	High	High	High	High		0.836	1.028	0.609	-0.26	0.04	-0.72	129.8	108.5	133.5	79.1	135	124.6	105.7	111.4	135.5	131.6	76.6	81.5	263.6	278.8	152.3	181.8	210.3	234.4	195.1
1220090865	probable mannitol dehydrogenase [Prunus avium]	0	25.236	18	4	11	9444	2	0	211	361	39.4	8.25	High	High	High	High	High	High	High	High	High	High		1.001	0.531	1.094	0	-0.91	0.13	112.9	113	59.9	123.5	99.4	126.4	114.7	111.3	63.3	56.5	114.6	132.3	125.7	241	107.1	154.9	63.7	85.8	189
10720093	RecName: Full=Probable mannitol dehydrogenase; AltName: Full=NAD-dependent mannitol dehydrogenase	0	53.686	48	11	29	5442	4	7	590	359	39.1	6.93	High	High	High	High	High	High	High	High	High	High		0.908	0.63	0.938	-0.14	-0.67	-0.09	120.3	109.2	75.8	112.8	121	119.5	107.5	111	74.6	76.9	114.5	111.1	787.5	444.8	516.4	301.3	386.4	228	972.4
1220048888	E3 ubiquitin-protein ligase UPL3 [Prunus avium]	0	11.92	3	4	4	6382	4	0	128	1900	204.8	6.32	High	High	High	High	High	High	High	High	High	High		1.267	0.798	1.874	0.34	-0.33	0.91	73	92.5	58.2	136.8	65.4	80.7	93.9	91.1	59.1	57.4	160.6	113.1	36.1	34.2	38.3	28.2	26	19.4	115.7
1229766988	isoflavone reductase homolog [Momordica charantia]	0	5.689	10	2	3	2093	1	0	61	308	33.7	6.25	Not Found	High	Not Found	High	Not Found	High	Not Found	High	Not Found	High		0.628	0.841	0.642	-0.67	-0.25	-0.64	137.2	86.2	115.4	88.1		137.2		86.2		115.4		88.1		82.8		37.9		55.4
1142699953	Glycine-rich RNA-binding, abscisic acid-inducible protein [Zea mays]	0	8.654	19	2	7	7730	2	0	163	159	15.5	5.6	High	High	High	High	High	High	High	High	High	High		2.273	1.259	1.28	1.18	0.33	0.36	75.5	171.6	95.1	96.6		75.5		171.6		95.1		96.6		72.6		120.4		72.8
1365978962	ferritin, chloroplastic [Rosa chinensis]	0	9.576	9	2	13	3880	1	1	271	270	30.4	6.18	High	High	High	High	High	High	High	High	High	High		0.642	0.979	0.485	-0.64	-0.03	-1.05	141.6	90.9	138.6	68.6	141.8	141.3	93.5	88.3	136.9	140.3	66.8	70.4	426.8	518.9	207.7	236.5	327.8	410.3	262
1335245717	heat shock cognate 70 kDa protein 2-like [Trifolium pratense]	0	125.27	32	16	175	8875	1	0	3809	649	71	5.15	High	High	High	High	High	High	High	High	High	High		0.817	1.007	1.727	-0.29	0.01	0.79	78.5	64.2	79.1	135.7		78.5		64.2		79.1		135.7		46.3		27.6		37.1
1358168932	putative glutathione transferase [Rosa chinensis]	0	33.377	38	7	34	2049	7	0	633	236	27.2	5.77	High	High	High	High	High	High	High	High	High	High		0.766	0.596	0.696	-0.39	-0.75	-0.52	144.2	110.4	85.9	100.3	143.4	145	109.9	111	87.7	84.1	100.9	99.8	1145.1	2449.3	647.7	1367.4	556.9	1131.4	1050.7
1343967877	coatomer subunit delta-like [Quercus suber]	0	25.897	16	7	19	7351	1	0	324	531	58.1	5.62	High	High	High	High	High	High	High	High	High	High		1.658	0.792	1.394	0.73	-0.34	0.48	91.6	151.8	72.6	127.7	101.6	81.6	126.1	177.6	74.5	70.6	127.9	127.6	198.4	79.7	181.8	126.6	115.7	55	325.8
1358168382	putative ubiquitin/SUMO-activating enzyme E1, ubiquitin-activating enzyme E1 [Rosa chinensis]	0	37.3	14	11	18	9140	7	4	328	1079	120.5	5.2	High	High	High	High	High	High	High	High	High	High		1.032	0.965	1.503	0.04	-0.05	0.59	76.7	79.1	73.9	115.2	80.2	73.1	77.2	80.9	74.4	73.5	114.6	115.9	194.6	303.8	138.3	245.4	143.6	243.1	362.8
1358181130	hypothetical protein RchiOBHm_Chr1g0326411 [Rosa chinensis]	0	10.651	3	3	5	360	2	1	141	1111	125.7	6.04	High	High	High	High	High	High	High	High	High	High		1.134	1.135	1.519	0.18	0.18	0.6	81.5	92.5	92.6	123.8		81.5		92.5		92.6		123.8		67.1		55.5		60.7
1130835018	SNase domain-containing protein/TUDOR domain-containing protein [Cephalotus follicularis]	0	6.253	3	2	5	1221	1	0	180	990	108.2	6.73	High	High	High	High	High	High	High	High	High	High		1.083	0.82	1.544	0.12	-0.29	0.63	79.3	85.9	65	122.4	78.4	80.2	89.8	81.9	65.1	64.9	115.2	129.6	23.7	45.4	20.1	33.9	15.7	29.3	45.5
1366010089	thioredoxin-like protein YLS8 [Rosa chinensis]	0	7.518	27	2	2	6458	2	0	62	142	16.6	5.33	Not Found	High	Not Found	High	Not Found	High	Not Found	High	Not Found	High		0.851	0.957	0.635	-0.23	-0.06	-0.66	126.9	108	121.5	80.6		126.9		108		121.5		80.6		390.9		242.7		297.9
1358149657	putative inorganic diphosphatase [Rosa chinensis]	0	29.67	29	7	15	5886	7	0	257	298	33.3	7.83	High	High	High	High	High	High	High	High	High	High		0.965	1.095	0.625	-0.05	0.13	-0.68	123.2	118.9	134.9	77	131.6	114.9	116	121.7	147.2	122.6	77.2	76.7	1018.1	117.7	662.9	91	905.7	100.1	779.6
1220069231	transmembrane 9 superfamily member 8 [Prunus avium]	0	6.75	5	3	6	2686	2	0	172	642	73.9	7.84	High	High	High	High	High	High	High	High	High	High		1.365	1.333	2.262	0.45	0.42	1.18	54	73.7	71.9	122.1	53.7	54.2	76.6	70.8	75.6	68.3	125.7	118.5	47.5	21.7	50	20.7	53.2	21.8	145.1
1111014236	PREDICTED: CBS domain-containing protein CBSX3, mitochondrial [Nicotiana attenuata]	0	13.109	28	5	10	3991	3	2	215	205	22.6	9.47	High	High	High	High	High	High	High	High	High	High		1.235	1.327	0.654	0.3	0.41	-0.61	103.4	127.7	137.3	67.7	104	102.8	123.1	132.3	140.5	134	71.2	64.1	587	273.3	513	256.5	630.9	283.7	524.4
1358152195	putative TRAPP II complex, Trs120 protein [Rosa chinensis]	0	7.891	3	3	3	8041	3	0	73	1197	130.9	6.48	High	High	High	High	High	High	High	High	High	High		1.012	0.936	1.577	0.02	-0.1	0.66	73.9	74.8	69.1	116.5	73.9		74.8		69.1		116.5		109.9		82.1		81.7		225.9
1516519928	unnamed protein product [Brassica rapa]	0	13.318	5	3	12	9673	3	0	199	452	49.2	9.29	High	High	High	High	High	High	High	High	High	High		0.522	0.873	0.954	-0.94	-0.2	-0.07	110.7	57.7	96.6	105.6	111.7	109.7	57.6	57.8	95.8	97.4	104.8	106.4	825.7	1050.7	314.4	404.3	563.7	743.4	1010.6
1365952397	uncharacterized protein LOC112182553 isoform X1 [Rosa chinensis]	0	5.486	4	2	2	8580	1	0	41	686	76.6	5.2	Not Found	High	Not Found	High	Not Found	High	Not Found	High	Not Found	High		1.657	0.787	0.73	0.73	-0.35	-0.45	99.3	164.6	78.2	72.5		99.3		164.6		78.2		72.5		13		15.7		8.1
116381	RecName: Full=Chalcone synthase 2; AltName: Full=Naringenin-chalcone synthase 2	0	16.789	10	3	16	9995	1	0	249	388	42.5	6.87	High	Not Found	High	Not Found	High	Not Found	High	Not Found	High	Not Found		1.718	1.167	1.625	0.78	0.22	0.7	71.8	123.3	83.8	116.6	71.8		123.3		83.8		116.6		8.4		10.7		7.8		17.8
1375913791	KH domain-containing protein At4g18375 isoform X1 [Populus trichocarpa]	0	6.143	4	2	3	8211	1	0	69	624	67.3	6.7	High	High	High	High	High	High	High	High	High	High		1.36	0.812	1.627	0.44	-0.3	0.7	80.4	109.4	65.3	130.8	80.6	80.3	88.8	130	83.5	47	116.2	145.4	102.1	35.3	83.1	41.6	84.2	16.5	192.2
1365934936	protein EXPORTIN 1A [Rosa chinensis]	0	39.258	16	12	16	9165	9	2	458	1076	123.7	5.49	High	High	High	High	High	High	High	High	High	High		1.07	0.994	1.802	0.1	-0.01	0.85	70.8	75.7	70.4	127.5	60.2	81.4	68.8	82.7	59.9	80.9	131.6	123.5	397.4	114.6	335.1	85	314.2	90.7	1132.7
1281014074	glutamate decarboxylase 1-like [Cucurbita maxima]	0	14.445	12	3	9	1902	2	0	378	497	56.4	5.81	High	High	High	High	High	High	High	High	High	High		0.838	0.602	0.847	-0.25	-0.73	-0.24	121.7	102	73.2	103.1		121.7		102		73.2		103.1		15		9.2		7.2
1366002092	importin-5 [Rosa chinensis]	0	87.338	25	17	55	9704	9	8	1402	1115	123.6	4.82	High	High	High	High	High	High	High	High	High	High		1.196	0.969	1.733	0.26	-0.04	0.79	69.2	82.8	67.1	120	68.5	70	80.5	85.2	67.7	66.5	118.2	121.8	913.2	1256.1	792.1	1115	718.4	950.6	2055.4
1358171819	putative sucrose-phosphate synthase [Rosa chinensis]	0	29.797	8	6	16	6573	5	1	356	1064	119.1	6.42	High	High	High	High	High	High	High	High	High	High		1.167	1.084	1.672	0.22	0.12	0.74	70.5	82.3	76.5	117.9	71.1	69.9	80.7	83.8	77.9	75	118	117.7	162.4	386.6	136	338.4	141.4	330.7	351.5
1358172442	putative myosin ATPase [Rosa chinensis]	0	43.884	12	13	17	8187	5	6	357	1529	172.4	7.74	High	High	High	High	High	High	High	High	High	High		1.073	1.023	1.505	0.1	0.03	0.59	77.1	82.7	78.9	116.1	78.4	75.9	84.6	80.8	77.7	80.1	111.8	120.3	290.8	269.1	231.9	209.2	229.5	226.2	541.1
1445379151	20 kDa chaperonin, chloroplastic, partial [Mucuna pruriens]	0	14.116	12	3	8	1053	2	1	215	253	26.6	8.75	High	High	High	High	High	High	High	High	High	High		0.82	0.974	0.603	-0.29	-0.04	-0.73	136.4	111.8	132.8	82.2	146.2	126.6	111.8	111.9	128.5	137.2	80.7	83.7	152.6	171.9	86.1	110.9	106.7	148.4	109.8
1408184341	hypothetical protein DM860_011715 [Cuscuta australis]	0	28.997	16	7	18	2297	1	0	634	519	56.5	6.28	High	High	High	High	High	Not Found	High	High	High	High		0.565	0.642	0.75	-0.82	-0.64	-0.42	154.2	87.2	99.1	115.6	154.2		87.2		99.1		115.6		28.1		11.7		14.3		27.5
1484718286	AP-2 complex subunit alpha-1-like [Papaver somniferum]	0	12.596	4	3	6	1489	1	0	113	1026	113.9	6.18	Not Found	High	Not Found	High	Not Found	High	Not Found	High	Not Found	High		1.321	1.312	1.588	0.4	0.39	0.67	66	87.2	86.5	104.8		66		87.2		86.5		104.8		9.7		9.4		10.1
1366031183	cytochrome b-c1 complex subunit 7-2 [Rosa chinensis]	0	23.744	43	4	21	820	4	0	550	122	14.7	9.44	High	High	High	High	High	High	High	High	High	High		0.872	1.093	0.509	-0.2	0.13	-0.97	134.9	117.6	147.4	68.7	136.9	132.8	117.3	117.8	147.2	147.5	67.1	70.3	1297.3	886.3	820.6	573.8	1109.4	784.3	829.3
1358153010	putative translation initiation factor 3 complex subunit L [Rosa chinensis]	0	10.607	6	2	3	6765	1	0	182	525	61.5	6.54	High	High	High	High	High	High	High	High	High	High		1.265	1.272	1.736	0.34	0.35	0.8	64.3	81.3	81.8	111.6	53.9	74.7	62.2	100.5	93	70.5	112.8	110.4	9.3	22.4	7.9	22	12.8	16.8	25.4
1366027265	NADP-dependent malic enzyme isoform X1 [Rosa chinensis]	0	29.266	13	5	13	8086	1	2	513	616	68.1	6.77	High	High	High	High	High	High	High	High	High	High		0.75	0.624	1.008	-0.41	-0.68	0.01	117.2	87.9	73.1	118.2	117.6	116.9	85	90.9	71.8	74.5	119.8	116.6	208.3	141.6	111.1	80.3	101.1	71.9	276.7
1358168086	putative glutamate--tRNA ligase [Rosa chinensis]	0	16.862	8	4	11	8153	2	1	302	721	81.5	7.53	High	High	High	High	High	High	High	High	High	High		1.044	1.065	1.644	0.06	0.09	0.72	72	75.2	76.7	118.3	70.1	73.9	71.9	78.5	77.8	75.6	115.4	121.3	176	150.1	133.3	116.2	155.3	122.3	377.9
802788007	threonine--tRNA ligase, mitochondrial 1 [Jatropha curcas]	0	14.591	8	4	6	2453	1	0	90	709	81.5	7.37	High	High	High	High	High	High	High	High	High	High		0.988	1.064	1.547	-0.02	0.09	0.63	76.3	75.4	81.2	118.1	72.1	80.5	82.5	68.4	76.5	85.8	117.3	118.8	53	66.5	44.7	41.2	44.7	56.5	112.5
729365000	PREDICTED: topless-related protein 3 isoform X1 [Tarenaya hassleriana]	0	9.021	4	3	5	4823	2	0	124	1110	122.4	7.46	High	High	High	High	High	High	High	High	High	High		1.22	1.213	1.616	0.29	0.28	0.69	70.4	85.9	85.4	113.7	70.4		85.9		85.4		113.7		54.8		49.4		52.9		115.6
1365979680	probable nucleolar protein 5-2 [Rosa chinensis]	0	7.179	5	2	2	5543	2	0	58	552	60.9	8.94	Not Found	High	Not Found	High	Not Found	High	Not Found	High	Not Found	High		1.57	1.979	4.167	0.65	0.98	2.06	52.7	82.7	104.2	219.4		52.7		82.7		104.2		219.4		36.7		42		57.8
1358167371	hypothetical protein RchiOBHm_Chr3g0451171 [Rosa chinensis]	0	17.704	20	5	15	4853	5	0	390	324	35.3	4.67	High	High	High	High	High	High	High	High	High	High		0.905	1.233	0.646	-0.14	0.3	-0.63	124.7	112.8	153.7	80.5	125.3	124	117.5	108.1	152.6	154.8	81.2	79.7	281.1	328.5	194.5	209	272.2	326.5	237.6
1273160574	hypothetical protein AQUCO_02000032v1 [Aquilegia coerulea]	0	8.967	4	2	5	7084	1	0	142	493	57.1	7.75	High	High	High	High	High	High	High	High	High	High		0.54	0.6	0.704	-0.89	-0.74	-0.51	136.1	73.6	81.7	95.8	128.2	144.1	75.7	71.4	80.7	82.6	96.4	95.2	316.5	397.4	138.1	143.6	158.4	181.5	310.4
1139763453	hypothetical protein PRUPE_7G253600 [Prunus persica]	0	3.979	4	2	2	7727	2	0	41	657	74.3	6.93	High	High	High	High	High	High	High	High	High	High		1.124	1.095	1.738	0.17	0.13	0.8	81	91.1	88.7	140.8		81		91.1		88.7		140.8		35.9		29.5		31.3
1344010602	biotin carboxylase 1, chloroplastic-like isoform X2 [Quercus suber]	0	34.93	19	7	25	1641	2	0	525	536	58.6	8.03	High	High	High	High	High	High	High	High	High	High		1.876	1.456	1.382	0.91	0.54	0.47	71.8	134.7	104.6	99.3		71.8		134.7		104.6		99.3		17.3		23.7		20.1
1279008955	fimbrin-5-like [Olea europaea var. sylvestris]	0	12.171	6	3	9	4711	2	0	172	751	83.1	5.57	High	High	High	High	High	High	High	High	High	High		0.821	1.002	1.684	-0.28	0	0.75	77.9	64	78.1	131.2	80.8	75.1	60.6	67.4	78.4	77.8	135.1	127.3	38.9	80.4	21.5	52.6	30	66.3	84.8
1358155395	putative cytochrome P450 [Rosa chinensis]	0	18.583	18	7	11	4370	7	0	234	482	54.6	8.76	High	High	High	High	High	High	High	High	High	High		1.009	1.022	1.584	0.01	0.03	0.66	79.8	80.5	81.5	126.3	83.1	76.5	85.1	75.9	82.6	80.4	127.5	125.2	331.5	361.5	250.6	261.8	262.3	302.7	663.3
1338422575	Peptidase [Parasponia andersonii]	0	15.225	7	4	10	3311	1	0	120	731	81.7	6.32	Not Found	High	Not Found	High	Not Found	High	Not Found	High	Not Found	High		1.011	1.646	1.45	0.02	0.72	0.54	74.5	75.4	122.6	108		74.5		75.4		122.6		108		11.2		8.3		14.7
566205931	calmodulin [Populus trichocarpa]	0	24.389	45	7	21	7981	1	0	346	149	17	4.27	High	High	High	High	High	High	High	High	High	High		0.833	0.897	0.626	-0.26	-0.16	-0.68	124.3	103.5	111.4	77.7	124.3		103.5		111.4		77.7		25.9		16		18.5		21.2
1322385863	hypothetical protein LSAT_2X87981 [Lactuca sativa]	0	12.999	9	3	11	4617	2	0	287	453	49.1	8.27	High	High	High	High	High	High	High	High	High	High		0.958	1.032	1.583	-0.06	0.05	0.66	69.2	66.3	71.5	109.6	69.7	68.8	68.9	63.8	73.1	69.9	107.6	111.5	388.7	209.3	283.6	141.5	324.2	169.3	783.1
1334317769	hypothetical protein POPTR_006G209700 [Populus trichocarpa]	0	15.207	24	5	11	4034	5	0	141	197	23	10.35	High	High	High	High	High	High	High	High	High	High		0.648	0.965	0.927	-0.63	-0.05	-0.11	115.5	74.8	111.5	107.1	117.2	113.8	77.9	71.7	112.3	110.7	102.8	111.4	202.2	351.3	99.2	161.6	154.1	272.2	231.3
1358179681	putative prohibitin, Band 7 domain-containing protein [Rosa chinensis]	0	19.191	17	5	15	5469	1	5	358	279	30.5	8.85	High	Not Found	High	Not Found	High	Not Found	High	Not Found	High	Not Found		0.689	0.912	0.411	-0.54	-0.13	-1.28	148.9	102.5	135.9	61.3	150.3	147.5	102.3	102.8	133.6	138.1	60.4	62.1	951.9	1121.5	478.1	570.3	673.2	835.9	498.9
1484647459	6-phosphogluconate dehydrogenase, decarboxylating 2, chloroplastic [Papaver somniferum]	0	41.94	31	9	19	3641	2	0	509	490	53.8	5.66	High	High	High	High	High	High	High	High	High	High		1.365	1.403	1.507	0.45	0.49	0.59	73	99.7	102.5	110.1	73		99.7		102.5		110.1		8.5		8.6		9.5		16.7
1358150793	putative sugar phosphate transporter domain-containing protein [Rosa chinensis]	0	7.15	8	2	2	6716	2	0	58	336	36.1	8.35	High	High	High	High	High	High	High	High	High	High		1.41	1.148	1.742	0.5	0.2	0.8	51.2	72.3	58.8	89.2	58.1	44.4	70.1	74.4	62.5	55.2	92.9	85.6	21.5	40.6	19.2	49.6	18.4	40.2	44.9
1358155475	putative P-loop containing nucleoside triphosphate hydrolase [Rosa chinensis]	0	15.06	10	6	9	2080	4	1	116	831	93.2	6.11	High	High	High	High	High	High	High	High	High	High		0.905	1.034	1.606	-0.14	0.05	0.68	72	65.2	74.4	115.6	74.3	69.6	66.6	63.7	81.2	67.6	107.4	123.9	209.3	98.2	138.5	65.6	181.8	76	394.3
1358154544	putative guanylate-binding protein [Rosa chinensis]	0	18.703	5	5	9	9237	3	1	125	1069	121	7.47	High	High	High	High	High	High	High	High	High	High		1.154	1.131	1.555	0.21	0.18	0.64	72.2	83.3	81.6	112.2	80.4	63.9	90.5	76.1	81.5	81.6	118.1	106.3	137.3	15.1	114.1	13.1	110.8	15.3	263.1
1365944388	ATP synthase subunit delta', mitochondrial-like [Rosa chinensis]	0	8.818	13	2	6	3959	2	0	105	201	21.3	7.06	High	High	High	High	High	High	High	High	High	High		1.052	1.249	0.6	0.07	0.32	-0.74	116.7	122.8	145.8	70.1	108.9	124.6	115.7	130	141.9	149.8	71.9	68.3	164	169.7	128.6	129.1	170	162.4	141.3
1366048332	CBS domain-containing protein CBSCBSPB1 isoform X1 [Rosa chinensis]	0	9.571	10	3	4	1819	3	0	50	552	59.8	8.38	High	High	High	High	High	High	High	High	High	High		1.691	0.947	0.891	0.76	-0.08	-0.17	94.4	159.6	89.3	84.1		94.4		159.6		89.3		84.1		14.6		18		11
1315715972	Sorbitol dehydrogenase [Dendrobium catenatum]	0	10.412	8	2	4	6993	1	0	82	380	41.2	6.3	High	High	High	High	High	High	High	High	High	High		1.751	1.217	1.392	0.81	0.28	0.48	71.8	125.7	87.3	99.9	75.7	67.8	143.7	107.7	67.1	107.5	119.1	80.7	52.4	126.9	73.5	147	37	160.2	107.6
1358142148	putative armadillo-like helical, importin subunit beta-1 [Rosa chinensis]	0	80.669	30	16	50	9716	9	6	1124	872	96.7	4.78	High	High	High	High	High	High	High	High	High	High		1.152	1.005	1.519	0.2	0.01	0.6	76.9	88.5	77.3	116.7	76.5	77.2	89.3	87.8	77.3	77.3	116.3	117.1	744	700.9	640.5	581.7	597.4	558.9	1474.9
1358186031	putative vacuolar protein sorting protein 26 related protein [Rosa chinensis]	0	8.643	11	2	3	8704	2	0	73	301	34.9	7.91	High	Not Found	High	Not Found	High	Not Found	High	Not Found	High	Not Found		0.654	0.825	1.274	-0.61	-0.28	0.35	97.1	63.5	80.1	123.7	97.1		63.5		80.1		123.7		17.4		8.4		11.4		28.9
1389782250	cytochrome b5-like [Cynara cardunculus var. scolymus]	0	8.589	24	2	7	1714	1	0	129	136	15.3	5.58	Not Found	High	Not Found	High	Not Found	High	Not Found	High	Not Found	High		1.111	1.084	0.612	0.15	0.12	-0.71	111.3	123.6	120.6	68.1		111.3		123.6		120.6		68.1		98.7		79.9		85.1
1366000536	NAD(P)H dehydrogenase (quinone) FQR1-like [Rosa chinensis]	0	33.918	50	7	24	8468	4	4	493	204	21.8	6.18	High	High	High	High	High	High	High	High	High	High		0.748	0.797	0.56	-0.42	-0.33	-0.84	144	107.7	114.8	80.7	143.7	144.3	109.1	106.2	111.7	117.8	82.4	78.9	961.8	849.4	539.2	456	594.6	552.4	718.9
1141981444	uncharacterized protein A4U43_C07F6720 [Asparagus officinalis]	0	6.924	8	2	3	1492	1	0	61	623	68.4	9.13	High	Not Found	High	Not Found	High	Not Found	High	Not Found	High	Not Found		1.185	1.103	1.627	0.24	0.14	0.7	73.3	86.8	80.8	119.2	73.3		86.8		80.8		119.2		10.1		8.9		8.9		21.5
1366011758	small ubiquitin-related modifier 1 [Rosa chinensis]	0	11.494	26	2	12	266	2	0	542	98	11.1	5.1	High	High	High	High	High	High	High	High	High	High		1.01	0.979	0.659	0.01	-0.03	-0.6	123.6	124.9	121	81.5	131.1	116.1	126.2	123.6	119.3	122.6	82.1	80.8	300.4	284.2	213.4	220.7	217.4	239	245.4
1445377349	grpE, partial [Mucuna pruriens]	0	12.484	10	3	11	397	3	0	237	356	39.8	7.62	High	High	High	High	High	High	High	High	High	High		0.918	1.092	0.612	-0.12	0.13	-0.71	127.9	117.3	139.6	78.2	133.4	122.4	126.2	108.5	139.8	139.4	73.6	82.8	152.9	105.9	106.8	68.5	127.5	96	110
1358162272	putative plant seed peroxygenase [Rosa chinensis]	0	13.038	16	3	5	4327	3	0	103	260	29.2	7.01	High	High	High	High	High	High	High	High	High	High		1.58	1.065	1.048	0.66	0.09	0.07	82.6	130.5	87.9	86.5	93.3	71.8	114.4	146.6	90.4	85.4	88.5	84.6	157.8	42.1	142.7	62.6	121.6	39.8	195.1
1366008510	ER membrane protein complex subunit 8/9 homolog [Rosa chinensis]	0	9.494	18	3	5	6134	2	1	157	205	23.1	6.27	High	High	High	High	High	High	High	High	High	High		0.697	1.025	0.634	-0.52	0.04	-0.66	131.9	91.9	135.3	83.7	128.4	135.4	98	85.8	126.2	144.3	85.4	81.9	302.3	572	170.4	264.5	236.5	485.4	262.2
1365971062	temperature-induced lipocalin-1 [Rosa chinensis]	0	5.453	14	2	7	9891	1	0	146	183	21.2	5.71	High	Not Found	High	Not Found	High	Not Found	High	Not Found	High	Not Found		0.834	1.516	0.719	-0.26	0.6	-0.48	119.6	99.7	181.3	86	119.6		99.7		181.3		86		15.3		9.4		18.4		14.3
1150113645	40S ribosomal protein S8 [Cajanus cajan]	0	24.156	23	4	28	495	1	1	633	219	24.8	10.43	High	High	High	High	High	High	High	High	High	High		1.019	1.251	1.539	0.03	0.32	0.62	90.1	91.8	112.7	138.6	90.1		91.8		112.7		138.6		50.4		37.9		50.2		101.2
1139790692	hypothetical protein PRUPE_2G224400 [Prunus persica]	0	10.361	16	2	7	1220	2	0	169	83	9.3	11.74	High	High	High	High	High	High	High	High	High	High		0.626	1.173	0.942	-0.68	0.23	-0.09	127.7	79.9	149.7	120.3	132.9	122.5	63.1	96.6	166.7	132.8	118.6	122	386.2	260.9	135.5	150.1	385.3	225.2	449.4
1350261484	elongation factor 1-alpha [Morus notabilis]	0	82.296	39	10	96	6023	1	2	2417	449	49.5	9.07	High	High	High	High	High	High	High	High	High	High		0.698	0.503	1.055	-0.52	-0.99	0.08	119.5	83.4	60.1	126	117.2	121.8	79.9	87	59.6	60.5	130.3	121.7	153.9	272.7	77.4	142.1	62.2	108	223.1
1365932329	BAG family molecular chaperone regulator 7 [Rosa chinensis]	0	8.049	12	3	3	6586	3	0	66	389	44.1	9.17	High	Not Found	High	Not Found	High	Not Found	High	Not Found	High	Not Found		1.624	0.937	1.142	0.7	-0.09	0.19	93.7	152.1	87.8	107	93.7		152.1		87.8		107		33.9		40.6		25.3		50.5
1191710095	ATPase 11, plasma membrane-type isoform X1 [Arachis ipaensis]	0	66.977	19	15	51	6526	1	1	1317	959	105.6	6.84	High	High	High	High	High	High	High	High	High	High		1.235	1.158	1.904	0.3	0.21	0.93	57.4	70.9	66.5	109.3	56.7	58.1	67.4	74.5	63.7	69.2	110.5	108.2	85.2	119.1	74.7	111.2	76.1	112.9	216.4
1338471373	Xanthine/uracil/vitamin C permease [Trema orientale]	0	4.417	4	2	2	6121	2	0	36	543	58.9	9.11	High	Not Found	High	Not Found	High	Not Found	High	Not Found	High	Not Found		1.197	1.162	1.532	0.26	0.22	0.62	68.4	81.9	79.5	104.8	68.4		81.9		79.5		104.8		152.4		134.6		140.8		304.4
1293598024	Adenylate kinase A [Apostasia shenzhenica]	0	21.92	26	5	12	4632	1	0	242	245	26.7	7.42	High	High	Not Found	High	High	High	Not Found	High	Not Found	High		1.136	0.951	0.655	0.18	-0.07	-0.61	109.6	124.5	104.2	71.8		109.6		124.5		104.2		71.8		29		24		22
1147603641	uncharacterized protein LOC109722241 isoform X1 [Ananas comosus]	0	9.462	11	2	14	915	2	0	401	198	21.6	5.83	High	High	High	High	High	High	High	High	High	High		0.922	1.148	0.61	-0.12	0.2	-0.71	127.6	117.6	146.5	77.9	122	133.1	121.2	114	139.1	153.9	80.7	75	481.7	1237	353.2	772.4	436.6	1139.1	415.6
703160043	uncharacterized protein LOC21394093 [Morus notabilis]	0	9.782	8	2	5	9100	2	0	128	332	35.8	5.69	High	High	High	High	High	High	High	High	High	High		0.57	0.64	0.752	-0.81	-0.64	-0.41	141.2	80.6	90.5	106.2	139.6	142.9	79	82.1	92.5	88.5	105.1	107.4	738.6	539.8	308.6	226.2	389.2	266.1	725.2
297819656	mitochondrial outer membrane protein porin 2 [Arabidopsis lyrata subsp. lyrata]	0	9.529	8	2	14	6878	1	0	200	276	29.6	8.88	High	High	High	High	High	High	High	High	High	High		0.755	0.977	0.657	-0.4	-0.03	-0.61	133	100.4	130	87.3	130.1	135.8	97.5	103.3	132.5	127.4	87.7	86.9	443.2	623.8	245.3	346.2	359	466.2	389.7
128791	RecName: Full=NADH-ubiquinone oxidoreductase chain 5; AltName: Full=NADH dehydrogenase subunit 5	0	6.664	4	2	2	4290	2	0	77	670	74.5	7.37	High	Not Found	High	Not Found	High	Not Found	High	Not Found	High	Not Found		0.959	1.178	1.62	-0.06	0.24	0.7	70.7	67.8	83.3	114.5	70.7		67.8		83.3		114.5		99.9		70.8		93.6		211.2
1217027652	rubber elongation factor protein [Hevea brasiliensis]	0	8.794	28	3	5	2525	3	0	117	138	14.7	5.19	High	High	High	High	High	High	High	High	High	High		1.65	0.502	0.599	0.72	-0.99	-0.74	100.8	166.4	50.6	60.3	103.1	98.5	154.2	178.5	63.8	37.4	71.7	49	136.1	45.7	150.3	60.4	67	13.8	123.4
1358156802	hypothetical protein RchiOBHm_Chr5g0033741 [Rosa chinensis]	0	11.525	46	3	7	1699	3	0	72	63	6.5	5.25	High	High	High	High	High	High	High	High	High	High		1.517	0.902	0.834	0.6	-0.15	-0.26	107.1	162.5	96.6	89.4	111.9	102.3	165.5	159.4	96.7	96.5	85.1	93.6	74.5	172.2	81.4	195.7	51.2	129.4	73.9
1358162222	hypothetical protein RchiOBHm_Chr4g0394491 [Rosa chinensis]	0	11.331	19	3	10	4307	3	0	148	404	31.1	10.89	High	High	High	High	High	High	High	High	High	High		1.559	1.495	0.691	0.64	0.58	-0.53	102.3	159.5	152.9	70.6	97.2	107.4	165.3	153.6	154.9	150.8	67.3	74	428.8	440.9	538.5	460.2	543.8	493.3	387.4
1358164860	putative START-like domain, Bet v I type allergen [Rosa chinensis]	0	10.187	26	4	9	1096	1	0	114	160	17.5	5.87	High	Not Found	High	Not Found	High	Not Found	High	Not Found	High	Not Found		0.845	1.652	0.639	-0.24	0.72	-0.65	108.8	92	179.8	69.5	108.8		92		179.8		69.5		81.8		51		107.4		68.1
379318253	Chain A, Major strawberry allergen Fra a 1-E	0	45.11	54	7	55	1276	6	0	1475	170	19	7.08	High	High	High	High	High	High	High	High	High	High		1.051	1.59	0.892	0.07	0.67	-0.16	98.6	103.7	156.8	88	102.2	95.1	107.2	100.1	172.6	141.1	83.6	92.3	815.4	1124.1	631.8	863.3	1095.5	1327.9	870.5
550544402	Chain B, Fra A 3 Allergen	0	24.29	40	5	26	5990	2	0	554	161	17.6	5.99	High	High	High	High	High	High	High	High	High	High		1.06	1.657	1.281	0.08	0.73	0.36	89.5	94.8	148.2	114.6	90	88.9	87.7	101.9	174.6	121.8	125.1	104	9.7	64	7	53.5	15	69.9	17.6
1366042711	uncharacterized protein LOC112177709 [Rosa chinensis]	0	4.618	11	2	2	9905	2	0	48	211	23.1	9.85	High	High	High	High	High	High	High	High	High	High		1.023	1.172	1.61	0.03	0.23	0.69	75.4	77.1	88.3	121.3	84.7	66	81.8	72.4	95.8	80.8	115.6	127	77.9	16.2	55.6	12.9	70.1	15.8	138.8
1471979997	hypothetical protein MtrunA17_Chr6g0471181 [Medicago truncatula]	0	9.306	2	2	11	1798	2	0	169	1109	119.4	6.32	High	High	High	High	High	High	High	High	High	High		0.93	1.404	0.648	-0.1	0.49	-0.63	118	109.8	165.7	76.4	120	116	110.5	109.1	172.4	159	75	77.9	126.6	294.6	86.1	202.1	144.7	321.7	103.2
1358161706	putative EF-hand domain pair protein [Rosa chinensis]	0	7.246	27	2	10	5489	2	0	194	62	7	8.92	High	High	High	High	High	High	High	High	High	High		1.082	1.166	0.62	0.11	0.22	-0.69	122.9	133	143.3	76.2	125.7	120.1	130.3	135.7	143.4	143.2	76.9	75.5	493.2	475.4	377.2	392	447.5	451.5	393.3
1102709751	hypothetical protein TanjilG_03284 [Lupinus angustifolius]	0	8.733	38	2	5	6920	2	0	89	55	6.6	9.99	High	High	High	High	High	High	High	High	High	High		1.229	0.732	0.443	0.3	-0.45	-1.17	134.3	165	98.3	59.5	134.9	133.7	160.3	169.6	93.8	102.7	61.9	57	178.4	75.2	156.5	69.6	98.7	46	106.9
[truncated: 20 more columns]
