# Supplementary material for: Trichoderma Applications on Strawberry Plants Modulate the Physiological Processes Positively Affecting Fruit Production and Quality
Source: Front Microbiol. 2020 Jul 3;11:1364. doi: 10.3389/fmicb.2020.01364 (PMC7350708; doi:10.3389/fmicb.2020.01364)
Supplement: Supplementary file 10 [file Data_Sheet_1.zip › Table S3.XLSX]

## Sheet: Foglio1
Ncbi Accession number	Tair accession	% identity	Bin code mercatory	Mercator category	Description	TAIR 10 Description	Abundance Ratio: (T22-2) / (Ctr-1)	Abundance Ratio: (TH1) / (Ctr-1)	Abundance Ratio: (GV41) / (Ctr-1)	Figure
				Phytohormones
1347710565	AT3G17390.1	92.857	'7.3.1'	'Coenzyme metabolism.S-adenosyl methionine (SAM) cycle.S-adenosyl methionine synthetase'	hypothetical protein GOBAR_AA12624 [Gossypium barbadense]	S-adenosylmethionine synthetase family protein	1.641	1.39	1.457	4
223635284	AT1G02500.2	94.148	'7.3.1'	'Coenzyme metabolism.S-adenosyl methionine (SAM) cycle.S-adenosyl methionine synthetase'	RecName: Full=S-adenosylmethionine synthase 2; Short=AdoMet synthase 2; AltName: Full=Methionine adenosyltransferase 2; Short=MAT 2	S-adenosylmethionine synthetase 1	1.924	1.161	1.028	4
1340479356	AT1G66950.1	70.482	'11.1.4.2'	'Phytohormones.abscisic acid.transport.ABCG-type abscisic acid transporter'	pleiotropic drug resistance protein 2-like [Lactuca sativa]	pleiotropic drug resistance 11	1.374	1.08	2.69	4
1204930599	AT1G80490.2	84.811	'11.2.2.2'	'Phytohormones.auxin.perception and signal transduction.TPL-type transcriptional repressor'	topless-related protein 1 [Herrania umbratica]	TOPLESS-related 1	0.926	0.896	1.914	4
729365000	AT5G27030.1	84.484	'11.2.2.2'	'Phytohormones.auxin.perception and signal transduction.TPL-type transcriptional repressor'	PREDICTED: topless-related protein 3 isoform X1 [Tarenaya hassleriana]	TOPLESS-related 3	1.22	1.213	1.616	4
1365963332	AT3G15880.2	76.035	'11.2.2.2'	'Phytohormones.auxin.perception and signal transduction.TPL-type transcriptional repressor'	topless-related protein 4 [Rosa chinensis]	WUS-interacting protein 2	0.909	0.366	1.479	4
1137232517	AT1G08420.1	83.662	'11.3.2.2'	'Phytohormones.brassinosteroid.perception and signal transduction.protein phosphatase (BSU)'	hypothetical protein CCACVL1_05415 [Corchorus capsularis]	BRI1 suppressor 1 (BSU1)-like 2	0.946	1.246	1.615	4
1365933067	AT3G48890.1	67.136	'11.3.2.1.4'	'Phytohormones.brassinosteroid.perception and signal transduction.receptor complex.receptor kinase regulator protein (MSBP)'	membrane steroid-binding protein 2 [Rosa chinensis]	membrane-associated progesterone binding protein 3	0.896	1.198	0.631	4
1366029278	AT2G24940.1	75	'11.3.2.1.4'	'Phytohormones.brassinosteroid.perception and signal transduction.receptor complex.receptor kinase regulator protein (MSBP)'	probable steroid-binding protein 3 [Rosa chinensis]	membrane-associated progesterone binding protein 2	0.968	1.332	0.607	4
1365937059	AT3G45140.1	60.932	'11.7.1.2'	'Phytohormones.jasmonic acid.synthesis.13-lipoxygenase'	linoleate 13S-lipoxygenase 2-1, chloroplastic-like isoform X1 [Rosa chinensis]	lipoxygenase 2	1.342	1.374	1.536	4
1366001087	AT1G79570.1	70.37	'18.8.1.30'	'Protein modification.phosphorylation.TKL kinase superfamily.MAP3K-RAF kinase'	uncharacterized protein LOC112202100 [Rosa chinensis]	Protein kinase superfamily protein with octicosapeptide/Phox/Bem1p domain	1.077	0.637	1.011	4
1229782648	AT2G36380.1	69.492	'24.1.3.2.2'	'Solute transport.primary active transport.ABC superfamily.ABC2 family.subfamily ABCG transporter'	LOW QUALITY PROTEIN: pleiotropic drug resistance protein 2-like [Momordica charantia]	pleiotropic drug resistance 6	1.086	0.979	2.175	4
1366029582	AT1G15520.1	69.333	'24.1.3.2.2'	'Solute transport.primary active transport.ABC superfamily.ABC2 family.subfamily ABCG transporter'	pleiotropic drug resistance protein 1-like [Rosa chinensis]	pleiotropic drug resistance 12	5.252	0.01	1.717	4
				Secondary metabolism
1365951832	AT1G48850.1	79.953	'4.1.5.1.6'	'Amino acid metabolism.biosynthesis.shikimate family.shikimate pathway.chorismate synthase'	chorismate synthase, chloroplastic isoform X1 [Rosa chinensis]	chorismate synthase, putative / 5-enolpyruvylshikimate-3-phosphate phospholyase, putative	2.006	0.795	1.188	4
1204888265	AT4G30440.1	86.651	'3.8.4.1'	'Carbohydrate metabolism.nucleotide sugar biosynthesis.UDP-D-galacturonic acid synthesis.UDP-D-glucuronic acid 4-epimerase'	LOW QUALITY PROTEIN: UDP-glucuronate 4-epimerase 1 [Herrania umbratica]	UDP-D-glucuronate 4-epimerase 1	1.016	1.029	1.558	4
1365960272	AT3G01640.1	78.161	'3.8.3.2.4'	'Carbohydrate metabolism.nucleotide sugar biosynthesis.UDP-D-glucuronic acid synthesis.myo-inositol oxidation pathway (MIOP).D-glucuronic acid kinase'	glucuronokinase 1-like [Rosa chinensis]	glucuronokinase G	0.409	1.525	0.69	4
1358166197	AT3G29360.2	89.792	'3.8.3.1'	'Carbohydrate metabolism.nucleotide sugar biosynthesis.UDP-D-glucuronic acid synthesis.UDP-D-glucose 6-dehydrogenase'	putative UDP-glucose 6-dehydrogenase [Rosa chinensis]	UDP-glucose 6-dehydrogenase family protein	1.084	0.988	1.514	4
1358152969	AT4G16130.1	83.552	'3.8.7.2.1'	'Carbohydrate metabolism.nucleotide sugar biosynthesis.UDP-L-arabinose synthesis.salvage biosynthesis.L-arabinose kinase'	putative L-arabinokinase [Rosa chinensis]	arabinose kinase	1.043	0.999	1.527	4
116381	AT5G13930.1	83.42	'9.2.2.1'	'Secondary metabolism.phenolics.flavonoid synthesis and modification.chalcone synthase'	RecName: Full=Chalcone synthase 2; AltName: Full=Naringenin-chalcone synthase 2	Chalcone and stilbene synthase family protein	1.718	1.167	1.625	4
802550986	AT3G53260.1	83.55	'9.2.1.1'	'Secondary metabolism.phenolics.p-coumaroyl-CoA synthesis.phenylalanine ammonia lyase (PAL)'	phenylalanine ammonia-lyase G2B [Jatropha curcas]	phenylalanine ammonia-lyase 2	1.726	1.46	1.308	4
1204928578	AT2G40890.1	78.895	'21.6.1.2'	'Cell wall.lignin.monolignol synthesis.coumarate 3-hydroxylase (C3H)'	LOW QUALITY PROTEIN: cytochrome P450 98A2 [Herrania umbratica]	cytochrome P450, family 98, subfamily A, polypeptide 3	1.141	1.088	1.957	4
1220090865	AT4G37980.1	73.639	'50.1.1'	'Enzyme classification.EC_1 oxidoreductases.EC_1.1 oxidoreductase acting on CH-OH group of donor'	probable mannitol dehydrogenase [Prunus avium]	elicitor-activated gene 3-1	1.001	0.531	1.094	4
10720093	AT4G37990.1	76.504	'50.1.1'	'Enzyme classification.EC_1 oxidoreductases.EC_1.1 oxidoreductase acting on CH-OH group of donor'	RecName: Full=Probable mannitol dehydrogenase; AltName: Full=NAD-dependent mannitol dehydrogenase	elicitor-activated gene 3-2	0.908	0.63	0.938	4
1366018171	AT1G75280.1	74.194	'50.1.3'	'Enzyme classification.EC_1 oxidoreductases.EC_1.3 oxidoreductase acting on CH-CH group of donor'	isoflavone reductase-like protein [Rosa chinensis]	NmrA-like negative transcriptional regulator family protein	0.638	1.26	0.71	4
1229766988	AT4G39230.1	74.351	'50.1.3'	'Enzyme classification.EC_1 oxidoreductases.EC_1.3 oxidoreductase acting on CH-CH group of donor'	isoflavone reductase homolog [Momordica charantia]	NmrA-like negative transcriptional regulator family protein	0.628	0.841	0.642	4
75288885	AT3G21790.1	51.025	'50.2.4'	'Enzyme classification.EC_2 transferases.EC_2.4 glycosyltransferase'	RecName: Full=Putative UDP-glucose flavonoid 3-O-glucosyltransferase 3; Short=FaGT3; AltName: Full=Flavonol 3-O-glucosyltransferase 3	UDP-Glycosyltransferase superfamily protein	0.936	0.657	1.155	4
1358167382	AT1G60690.1	56.772	'50.1.1'	'Enzyme classification.EC_1 oxidoreductases.EC_1.1 oxidoreductase acting on CH-OH group of donor'	putative perakine reductase [Rosa chinensis]	NAD(P)-linked oxidoreductase superfamily protein	0.891	0.526	0.845	4
1365997703	AT1G59960.1	56.135	'50.1.1'	'Enzyme classification.EC_1 oxidoreductases.EC_1.1 oxidoreductase acting on CH-OH group of donor'	non-functional NADPH-dependent codeinone reductase 2-like [Rosa chinensis]	NAD(P)-linked oxidoreductase superfamily protein	0.657	0.876	0.69	4
1366042242	AT1G01800.1	52.381	'50.1.1'	'Enzyme classification.EC_1 oxidoreductases.EC_1.1 oxidoreductase acting on CH-OH group of donor'	short-chain dehydrogenase/reductase 2b-like [Rosa chinensis]	NAD(P)-binding Rossmann-fold superfamily protein	0.681	0.55	0.648	4
1216265076	AT1G74920.1	83.034	'9.3.2.1.2'	'Secondary metabolism.nitrogen-containing secondary compounds.betaines.betaine synthesis.betaine-aldehyde dehydrogenase'	betaine aldehyde dehydrogenase 1, chloroplastic [Manihot esculenta]	aldehyde dehydrogenase 10A8	1.528	1.048	1.234	4
1366021020	AT4G34640.1	78.155	9.1.3.3.1'	'Secondary metabolism.terpenoids.terpenoid synthesis.cycloartenol synthesis.squalene synthase'	squalene synthase-like isoform X1 [Rosa chinensis]	squalene synthase 1	0.954	1.075	1.986	4
1365963465	AT1G78950.1	62.978	'9.1.3.2'	'Secondary metabolism.terpenoids.terpenoid synthesis.triterpenoid synthase'	beta-amyrin synthase-like [Rosa chinensis]	Terpenoid cyclases family protein	0.937	1.133	1.626	4
				Solute transport
1338471373	AT5G62890.3	85.688	'24.2.3.3.2'	'Solute transport.carrier-mediated transport.APC superfamily.NCS-2 family.unknown metabolite transporter (NAT-type)'	Xanthine/uracil/vitamin C permease [Trema orientale]	Xanthine/uracil permease family protein	1.197	1.162	1.532	S2
1358150793	AT5G42420.1	75.904	'24.2.1.1.3'	'Solute transport.carrier-mediated transport.DMT superfamily.NST-TPT group.URGT/UXT nucleotide sugar transporter'	putative sugar phosphate transporter domain-containing protein [Rosa chinensis]	Nucleotide-sugar transporter family protein	1.41	1.148	1.742	S2
1375850164	AT1G80300.1	88.665	'24.2.2.14'	'Solute transport.carrier-mediated transport.MFS superfamily.NTT ATP:ADP antiporter'	plastidic ATP/ADP-transporter isoform X1 [Populus trichocarpa]	nucleotide transporter 1	0.906	1.282	1.616	S2
1226063327	AT4G00430.1	86.897	'24.3.1.2'	'Solute transport.channels.MIP family.plasma membrane intrinsic protein (PIP-type)'	plasma membrane intrinsic protein subtype 1 aquaporin [Fragaria x ananassa]	plasma membrane intrinsic protein 1;4	1.592	1.472	2.471	S2
1226063359	AT3G54820.1	82.867	'24.3.1.2'	'Solute transport.channels.MIP family.plasma membrane intrinsic protein (PIP-type)'	plasma membrane intrinsic protein subtype 2 aquaporin [Fragaria x ananassa]	plasma membrane intrinsic protein 2;5	1.25	1.183	1.709	S2
526118030	AT2G37170.1	83.275	'24.3.1.2'	'Solute transport.channels.MIP family.plasma membrane intrinsic protein (PIP-type)'	aquaporin-like [Vitis vinifera]	plasma membrane intrinsic protein 2	1.512	1.404	1.666	S2
1365979402	AT3G53420.2	82.23	'24.3.1.2'	'Solute transport.channels.MIP family.plasma membrane intrinsic protein (PIP-type)'	aquaporin PIP2-1-like [Rosa chinensis]	plasma membrane intrinsic protein 2A	1.117	1.087	1.551	S2
1365991318	AT1G25480.1	61.982	'24.3.11'	'Solute transport.channels.QUAC/ALMT anion channel'	aluminum-activated malate transporter 4 [Rosa chinensis]	Aluminium activated malate transporter family protein	1.081	1.093	1.545	S2
297819656	AT5G67500.1	84.42	'24.4.1'	'Solute transport.porins.VDAC voltage-gated anion channel'	mitochondrial outer membrane protein porin 2 [Arabidopsis lyrata subsp. lyrata]	voltage dependent anion channel 2	0.755	0.977	0.657	S2
1340479356	AT1G66950.1	70.482	'11.1.4.2'	'Phytohormones.abscisic acid.transport.ABCG-type abscisic acid transporter'	pleiotropic drug resistance protein 2-like [Lactuca sativa]	pleiotropic drug resistance 11	1.374	1.08	2.69	S2
1229782648	AT2G36380.1	69.492	'24.1.3.2.2'	'Solute transport.primary active transport.ABC superfamily.ABC2 family.subfamily ABCG transporter'	LOW QUALITY PROTEIN: pleiotropic drug resistance protein 2-like [Momordica charantia]	pleiotropic drug resistance 6	1.086	0.979	2.175	S2
1366029582	AT1G15520.1	69.333	'24.1.3.2.2'	'Solute transport.primary active transport.ABC superfamily.ABC2 family.subfamily ABCG transporter'	pleiotropic drug resistance protein 1-like [Rosa chinensis]	pleiotropic drug resistance 12	5.252	0.01	1.717	S2
1229764761	AT3G47950.1	91.518	'24.1.2.3.1'	'Solute transport.primary active transport.P-type ATPase superfamily.P3 family.AHA P3A-type proton-translocating ATPase'	ATPase 11, plasma membrane-type-like isoform X1 [Momordica charantia]	H(+)-ATPase 4	1.166	1.114	2.061	S2
1102697829	AT3G42640.1	84.494	'24.1.2.3.1'	'Solute transport.primary active transport.P-type ATPase superfamily.P3 family.AHA P3A-type proton-translocating ATPase'	hypothetical protein TanjilG_10788 [Lupinus angustifolius]	H(+)-ATPase 8	1.081	1.252	1.991	S2
1358177304	AT1G17260.1	79.245	'24.1.2.3.1'	'Solute transport.primary active transport.P-type ATPase superfamily.P3 family.AHA P3A-type proton-translocating ATPase'	putative proton-exporting ATPase [Rosa chinensis]	autoinhibited H(+)-ATPase isoform 10	1.123	1.14	1.885	S2
1366025185	AT2G24520.1	85.929	'24.1.2.3.1'	'Solute transport.primary active transport.P-type ATPase superfamily.P3 family.AHA P3A-type proton-translocating ATPase'	plasma membrane ATPase 4 [Rosa chinensis]	H(+)-ATPase 5	1.172	1.049	1.842	S2
1358141608	AT5G62670.1	93.187	'24.1.2.3.1'	'Solute transport.primary active transport.P-type ATPase superfamily.P3 family.AHA P3A-type proton-translocating ATPase'	putative proton-exporting ATPase [Rosa chinensis]	H(+)-ATPase 11	1.4	1.026	1.789	S2
1270977075	AT1G15690.1	88.381	'24.1.4.1'	'Solute transport.primary active transport.VHP PPase family.VHP1 proton-translocating pyrophosphatase'	Pyrophosphate-energized vacuolar membrane proton pump [Capsicum baccatum]	Inorganic H pyrophosphatase family protein	1.207	1.069	2.025	S2
1347694563	AT1G16780.1	88.442	'24.1.4.2'	'Solute transport.primary active transport.VHP PPase family.VHP2 proton-translocating pyrophosphatase'	hypothetical protein GOBAR_AA25810 [Gossypium barbadense]	Inorganic H pyrophosphatase family protein	1.451	1.183	1.817	S2
1358167369	AT4G02620.1	85.714	'24.1.1.2.6'	'Solute transport.primary active transport.V-type ATPase complex.peripheral V1 subcomplex.subunit F'	putative H(+)-transporting two-sector ATPase [Rosa chinensis]	vacuolar ATPase subunit F family protein	1.258	0.928	0.485	S2
1009168153	AT3G01390.2	78.182	'24.1.1.2.7'	'Solute transport.primary active transport.V-type ATPase complex.peripheral V1 subcomplex.subunit G'	V-type proton ATPase subunit G-like [Ziziphus jujuba]	vacuolar membrane ATPase 10	0.814	0.845	0.342	S2
				Calcium metabolism
1117534963	AT4G19120.2	75.92	'35.1'	'not assigned.annotated'	PREDICTED: probable methyltransferase PMT21 [Lupinus angustifolius]	S-adenosyl-L-methionine-dependent methyltransferases superfamily protein	1.173	1.216	1.698	S2
6094439	AT3G16640.1	75.882	'35.1'	'not assigned.annotated'	RecName: Full=Translationally-controlled tumor protein homolog; Short=TCTP	translationally controlled tumor protein	0.918	0.972	0.637	S2
1139772282	AT1G12310.1	86.486	'35.1'	'not assigned.annotated'	hypothetical protein PRUPE_5G079300 [Prunus persica]	Calcium-binding EF-hand family protein	1.059	1.174	0.629	S2
1358161706	#N/A	#N/A	'35.2'	'not assigned.not annotated'	putative EF-hand domain pair protein [Rosa chinensis]	Similar to calmodulin	1.082	1.166	0.62	S2
566205931	AT5G37780.1	92.617	'35.1'	'not assigned.annotated'	calmodulin [Populus trichocarpa]	calmodulin 1	0.833	0.897	0.626	S2
122063219	AT3G43810.1	97.987	'35.1'	'not assigned.annotated'	RecName: Full=Calmodulin; Short=CaM	calmodulin 7	0.95	1.013	0.591	S2
1358167371	AT5G28830.1	50.779	'35.2'	'not assigned.not annotated'	hypothetical protein RchiOBHm_Chr3g0451171 [Rosa chinensis]	calcium-binding EF hand family protein	0.905	1.233	0.646	S2
1365949070	AT1G63220.1	57.937	'17.1.1.1.22'	'Protein biosynthesis.cytosolic ribosome.large subunit (LSU).LSU proteome component.RPL22 component'	elicitor-responsive protein 3-like [Rosa chinensis]	Calcium-dependent lipid-binding (CaLB domain) family protein	1.665	1.049	0.547	S2
1365993223	AT4G29900.1	73.415	'24.1.2.2.2'	'Solute transport.primary active transport.P-type ATPase superfamily.P2 family.ACA P2B-type calcium cation-transporting ATPase'	calcium-transporting ATPase 10, plasma membrane-type-like isoform X2 [Rosa chinensis]	autoinhibited Ca(2+)-ATPase 10	1.003	1.088	1.638	S2
1365975739	AT1G07810.1	79.229	'24.1.2.2.1'	'Solute transport.primary active transport.P-type ATPase superfamily.P2 family.ECA P2A-type calcium cation-transporting ATPase'	calcium-transporting ATPase 1, endoplasmic reticulum-type-like [Rosa chinensis]	ER-type Ca2+-ATPase 1	1.11	0.973	2.041	S2
				Nutrient uptake
1358170645	AT4G01900.1	64.249	'35.1'	'not assigned.annotated'	putative nitrogen regulatory protein PII [Rosa chinensis]	GLNB1 homolog	0.774	0.979	0.536	S2
1220033559	AT3G11050.1	76.419	'25.4.5.1'	'Nutrient uptake.iron uptake.iron storage.non-haem ferritin'	ferritin-3, chloroplastic-like [Prunus avium]	ferritin 2	0.578	0.827	0.486	S2
1365978962	AT5G01600.1	77.114	'25.4.5.1'	'Nutrient uptake.iron uptake.iron storage.non-haem ferritin'	ferritin, chloroplastic [Rosa chinensis]	ferretin 1	0.642	0.979	0.485	S2
1516519928	AT5G11520.1	92.257	'25.1.7'	'Nutrient uptake.nitrogen assimilation.aspartate aminotransferase'	unnamed protein product [Brassica rapa]	aspartate aminotransferase 3	0.522	0.873	0.954	S2
				Carbon and energy metabolism
1149348117	AT5G54960.1	79.727	'3.9.1.1'	Carbohydrate metabolism.fermentation.alcoholic fermentation.pyruvate decarboxylase'	pyruvate decarboxylase 2 [Rosa rugosa]	pyruvate decarboxylase 2	1.015	1.145	1.483	S3
1353899152	AT4G33070.1	61.776	'35.1'	'not assigned.annotated'	hypothetical protein Pyn_05834 [Prunus yedoensis var. nudiflora]	Thiamine pyrophosphate dependent pyruvate decarboxylase family protein	1.117	1.131	1.516	S3
1484647459	AT5G41670.2	86.57	'3.10.1.3'	'Carbohydrate metabolism.oxidative pentose phosphate pathway.oxidative phase.6-phosphogluconate dehydrogenase'	6-phosphogluconate dehydrogenase, decarboxylating 2, chloroplastic [Papaver somniferum]	6-phosphogluconate dehydrogenase family protein	1.365	1.403	1.507	S3
1353875789	AT1G13700.1	70.412	'3.10.1.2'	'Carbohydrate metabolism.oxidative pentose phosphate pathway.oxidative phase.6-phosphogluconolactonase'	hypothetical protein Pyn_09737 [Prunus yedoensis var. nudiflora]	6-phosphogluconolactonase 1	0.71	0.642	0.637	S3
1315715972	AT5G51970.2	74.499	'3.5.1'	'Carbohydrate metabolism.sorbitol metabolism.sorbitol dehydrogenase'	Sorbitol dehydrogenase [Dendrobium catenatum]	GroES-like zinc-binding alcohol dehydrogenase family protein	1.751	1.217	1.392	S3
1358170181	AT3G57520.1	76.546	'35.1'	'not assigned.annotated'	putative galactinol--sucrose galactosyltransferase, Alpha-galactosidase [Rosa chinensis]	seed imbibition 2	0.948	0.656	1.277	S3
1142627396	AT2G39770.2	85.106	'3.8.1.1'	'Carbohydrate metabolism.nucleotide sugar biosynthesis.GDP-D-mannose synthesis.GDP-D-mannose pyrophosphorylase'	Mannose-1-phosphate guanylyltransferase 1 [Zea mays]	Glucose-1-phosphate adenylyltransferase family protein	0.628	1.032	1.033	S3
1358180936	AT3G54440.1	68.454	'35.2'	'not assigned.not annotated'	putative beta-galactosidase [Rosa chinensis]	glycoside hydrolase family 2 protein	1.187	1.126	1.685	S3
1358147532	AT4G34860.2	82.957	'35.1'	'not assigned.annotated'	putative beta-fructofuranosidase [Rosa chinensis]	Plant neutral invertase family protein	1.447	1.501	2.042	S3
1104656198	AT1G32900.1	70.827	'3.2.1.4.5'	'Carbohydrate metabolism.starch metabolism.synthesis.starch synthase activities.granule-bound starch (amylose) synthase'	PREDICTED: granule-bound starch synthase 1, chloroplastic/amyloplastic isoform X1 [Vitis vinifera]	UDP-Glycosyltransferase superfamily protein	1.603	1.588	1.306	S3
1389803798	AT3G43190.1	78.67	'3.1.4.2'	'Carbohydrate metabolism.sucrose metabolism.degradation.sucrose synthase'	sucrose synthase-like [Cynara cardunculus var. scolymus]	sucrose synthase 4	1.016	1.053	1.632	S3
1141980140	AT1G73370.1	70.324	'3.1.4.2'	'Carbohydrate metabolism.sucrose metabolism.degradation.sucrose synthase'	uncharacterized protein A4U43_C08F29130 [Asparagus officinalis]	sucrose synthase 6	0.806	1.936	1.224	S3
1358171819	AT5G20280.1	78.228	'3.1.2.7'	'Carbohydrate metabolism.sucrose metabolism.synthesis.sucrose-phosphate synthase'	putative sucrose-phosphate synthase [Rosa chinensis]	sucrose phosphate synthase 1F	1.167	1.084	1.672	S3
1220068392	AT1G74380.1	82.159	'21.2.1.1.2'	'Cell wall.hemicellulose.xyloglucan.synthesis.UDP-xylose-dependent 1,6-alpha-xylosyltransferase'	probable xyloglucan 6-xylosyltransferase 5 [Prunus avium]	xyloglucan xylosyltransferase 5	1.115	1.073	1.622	S3
1204888265	AT4G30440.1	86.651	'3.8.4.1'	'Carbohydrate metabolism.nucleotide sugar biosynthesis.UDP-D-galacturonic acid synthesis.UDP-D-glucuronic acid 4-epimerase'	LOW QUALITY PROTEIN: UDP-glucuronate 4-epimerase 1 [Herrania umbratica]	UDP-D-glucuronate 4-epimerase 1	1.016	1.029	1.558	S3
1365960272	AT3G01640.1	78.161	'3.8.3.2.4'	'Carbohydrate metabolism.nucleotide sugar biosynthesis.UDP-D-glucuronic acid synthesis.myo-inositol oxidation pathway (MIOP).D-glucuronic acid kinase'	glucuronokinase 1-like [Rosa chinensis]	glucuronokinase G	0.409	1.525	0.69	S3
1358166197	AT3G29360.2	89.792	'3.8.3.1'	'Carbohydrate metabolism.nucleotide sugar biosynthesis.UDP-D-glucuronic acid synthesis.UDP-D-glucose 6-dehydrogenase'	putative UDP-glucose 6-dehydrogenase [Rosa chinensis]	UDP-glucose 6-dehydrogenase family protein	1.084	0.988	1.514	S3
1358152969	AT4G16130.1	83.552	'3.8.7.2.1'	'Carbohydrate metabolism.nucleotide sugar biosynthesis.UDP-L-arabinose synthesis.salvage biosynthesis.L-arabinose kinase'	putative L-arabinokinase [Rosa chinensis]	arabinose kinase	1.043	0.999	1.527	S3
1227892320	AT1G76550.1	86.446	'2.1.1.1.2'	'Cellular respiration.glycolysis.cytosolic glycolysis.phosphofructokinase activities.pyrophosphate-dependent phosphofructokinase'	pyrophosphate--fructose 6-phosphate 1-phosphotransferase subunit alpha isoform X1 [Carica papaya]	Phosphofructokinase family protein	1.196	1.011	1.528	S3
1389779189	AT1G20950.1	77.414	'2.1.1.1.2'	'Cellular respiration.glycolysis.cytosolic glycolysis.phosphofructokinase activities.pyrophosphate-dependent phosphofructokinase'	pyrophosphate--fructose 6-phosphate 1-phosphotransferase subunit alpha-like [Cynara cardunculus var. scolymus]	Phosphofructokinase family protein	1.254	1.081	1.527	S3
1344075718	AT1G13440.2	90.506	'50.1.2'	'Enzyme classification.EC_1 oxidoreductases.EC_1.2 oxidoreductase acting on aldehyde or oxo group of donor'	glyceraldehyde-3-phosphate dehydrogenase, cytosolic-like [Quercus suber]	glyceraldehyde-3-phosphate dehydrogenase C2	0.626	1.146	0.668	S3
1365938139	AT3G52990.1	82.732	'50.2.7'	'Enzyme classification.EC_2 transferases.EC_2.7 transferase transferring phosphorus-containing group'	pyruvate kinase 1, cytosolic-like isoform X1 [Rosa chinensis]	Pyruvate kinase family protein	0.882	1.034	1.562	S3
1139791690	AT2G36530.1	87.81	'50.4.2'	'Enzyme classification.EC_4 lyases.EC_4.2 carbon-oxygen lyase'	hypothetical protein PRUPE_2G281900 [Prunus persica]	Enolase	0.611	1.2	0.921	S3
1228869902	AT3G55410.1	85.953	'2.3.4.1'	'Cellular respiration.tricarboxylic acid cycle.2-oxoglutarate dehydrogenase complex.E1 component'	2-oxoglutarate dehydrogenase, mitochondrial-like [Helianthus annuus]	2-oxoglutarate dehydrogenase, E1 component	1.2	1.058	1.743	S3
30687411	AT4G26910.2	100	'2.3.4.2'	'Cellular respiration.tricarboxylic acid cycle.2-oxoglutarate dehydrogenase complex.E2 component'	Dihydrolipoamide succinyltransferase [Arabidopsis thaliana]	Dihydrolipoamide succinyltransferase	0.706	0.999	0.633	S3
1334290623	AT2G20420.1	88.571	'2.3.5.2'	'Cellular respiration.tricarboxylic acid cycle.succinyl-CoA ligase dimer.beta subunit'	hypothetical protein POPTR_014G195700 [Populus trichocarpa]	ATP citrate lyase (ACL) family protein	2.292	1.077	0.791	S3
1516527544	AT1G65930.1	97.073	'50.1.1'	'Enzyme classification.EC_1 oxidoreductases.EC_1.1 oxidoreductase acting on CH-OH group of donor'	unnamed protein product [Brassica rapa]	cytosolic NADP+-dependent isocitrate dehydrogenase	1.263	1.52	1.265	S3
1102709751	#N/A	#N/A	'2.4.6.1.7'	'Cellular respiration.oxidative phosphorylation.ATP synthase complex.membrane MF0 subcomplex.subunit ATP6'	hypothetical protein TanjilG_03284 [Lupinus angustifolius]	ATP synthase subunit 6 kDa	1.229	0.732	0.443	S3
1365952084	AT3G52300.1	81.548	'2.4.6.1.4'	'Cellular respiration.oxidative phosphorylation.ATP synthase complex.membrane MF0 subcomplex.subunit d'	ATP synthase subunit d, mitochondrial [Rosa chinensis]	ATP synthase D chain, mitochondrial	0.898	1.278	0.565	S3
1365944388	AT5G47030.1	71.707	'2.4.6.2.5'	'Cellular respiration.oxidative phosphorylation.ATP synthase complex.peripheral MF1 subcomplex.subunit delta_'	ATP synthase subunit delta', mitochondrial-like [Rosa chinensis]	ATPase, F1 complex, delta/epsilon subunit	1.052	1.249	0.6	S3
1193802282	AT1G80230.1	61.635	'2.4.5.1.4'	'Cellular respiration.oxidative phosphorylation.cytochrome c oxidase complex.components.COX5b component'	LOW QUALITY PROTEIN: putative cytochrome c oxidase subunit 5b-like [Arachis duranensis]	Rubredoxin-like superfamily protein	1.02	1.018	0.587	S3
1366031183	AT5G25450.1	86.066	'2.4.3.6'	'Cellular respiration.oxidative phosphorylation.cytochrome c reductase complex.QCR7 component'	cytochrome b-c1 complex subunit 7-2 [Rosa chinensis]	Cytochrome bd ubiquinol oxidase, 14kDa subunit	0.872	1.093	0.509	S3
1009161177	AT3G52730.1	79.167	'2.4.3.8'	'Cellular respiration.oxidative phosphorylation.cytochrome c reductase complex.QCR9 component'	cytochrome b-c1 complex subunit 9 [Ziziphus jujuba]	ubiquinol-cytochrome C reductase UQCRX/QCR9-like family protein	1.095	0.808	0.615	S3
1445402899	AT4G10040.1	91.964	'2.4.4.1'	'Cellular respiration.oxidative phosphorylation.cytochrome c.cytochrome c protein'	Cytochrome c-2 [Mucuna pruriens]	cytochrome c-2	0.979	1.039	0.609	S3
769796414	AT2G21870.1	67.22	'35.1'	'not assigned.annotated'	probable ATP synthase 24 kDa subunit, mitochondrial [Amborella trichopoda]	copper ion binding;cobalt ion binding;zinc ion binding	0.884	1.111	0.632	S3
1137236490	AT3G03070.1	69.231	'2.4.1.4.5'	'Cellular respiration.oxidative phosphorylation.NADH dehydrogenase complex.non-core components.NduFS6 component'	hypothetical protein CCACVL1_04245 [Corchorus capsularis]	NADH-ubiquinone oxidoreductase-related	1.568	1.194	0.917	S3
128791	ATMG00665.1	94.469	'2.4.1.3.6'	'Cellular respiration.oxidative phosphorylation.NADH dehydrogenase complex.proton translocation (module P).ND5/NQO12 component'	RecName: Full=NADH-ubiquinone oxidoreductase chain 5; AltName: Full=NADH dehydrogenase subunit 5	NADH dehydrogenase 5B	0.959	1.178	1.62	S3
1358149657	AT5G09650.1	73.684	'50.3.6'	'Enzyme classification.EC_3 hydrolases.EC_3.6 hydrolase acting on acid anhydride'	putative inorganic diphosphatase [Rosa chinensis]	pyrophosphorylase 6	0.965	1.095	0.625	S3
1445373178	AT1G12900.1	87.654	'1.2.3'	'Photosynthesis.calvin cycle.glyceraldehyde 3-phosphate dehydrogenase'	Glyceraldehyde-3-phosphate dehydrogenase A, chloroplastic, partial [Mucuna pruriens]	glyceraldehyde 3-phosphate dehydrogenase A subunit 2	1.206	1.507	1.17	S3
1358167392	AT3G04790.1	73.285	'1.2.9'	'Photosynthesis.calvin cycle.phosphopentose isomerase'	putative ribose-5-phosphate isomerase [Rosa chinensis]	Ribose 5-phosphate isomerase, type A protein	1.038	0.93	0.548	S3
1365975149	AT2G39730.1	79.749	'1.2.1.3.2'	'Photosynthesis.calvin cycle.ribulose-1,5-bisphosphat carboxylase/oxygenase (RuBisCo) activity.regulation.ATP-dependent activase'	ribulose bisphosphate carboxylase/oxygenase activase, chloroplastic-like [Rosa chinensis]	rubisco activase	1.6	1.32	1.24	S3
1445379151	AT5G20720.3	75	'1.2.1.2.2'	'Photosynthesis.calvin cycle.ribulose-1,5-bisphosphat carboxylase/oxygenase (RuBisCo) activity.RuBisCo assembly.CPN20 auxiliary co-chaperone'	20 kDa chaperonin, chloroplastic, partial [Mucuna pruriens]	chaperonin 20	0.82	0.974	0.603	S3
1109096089	AT3G14940.1	94.731	'1.4.1.1'	'Photosynthesis.CAM/C4 photosynthesis.phosphoenolpyruvate (PEP) carboxylase activity.PEP carboxylase'	PREDICTED: phosphoenolpyruvate carboxylase 3-like [Camelina sativa]	phosphoenolpyruvate carboxylase 3	1.11	1.087	1.706	S3
1365999582	AT1G53310.3	86.763	'1.4.1.1'	'Photosynthesis.CAM/C4 photosynthesis.phosphoenolpyruvate (PEP) carboxylase activity.PEP carboxylase'	phosphoenolpyruvate carboxylase, housekeeping isozyme [Rosa chinensis]	phosphoenolpyruvate carboxylase 1	1.04	1.021	1.504	S3
1365966396	AT3G01480.1	77.672	'1.1.1.3.21'	'Photosynthesis.photophosphorylation.photosystem II.assembly and maintenance.CYP38 protein'	peptidyl-prolyl cis-trans isomerase CYP38, chloroplastic-like [Rosa chinensis]	cyclophilin 38	1.232	1.352	0.612	S3
1315971728	AT4G18360.1	85.556	'1.3.2'	'Photosynthesis.photorespiration.glycolate oxidase'	hypothetical protein CUMW_014720 [Citrus unshiu]	Aldolase-type TIM barrel family protein	0.863	0.57	1.071	S3
1269932739	AT3G14420.2	90.736	'1.3.2'	'Photosynthesis.photorespiration.glycolate oxidase'	peroxisomal (S)-2-hydroxy-acid oxidase-like isoform X2 [Durio zibethinus]	Aldolase-type TIM barrel family protein	0.629	1.044	0.743	S3
703160043	AT5G64250.2	79.635	'35.2'	'not assigned.not annotated'	uncharacterized protein LOC21394093 [Morus notabilis]	Aldolase-type TIM barrel family protein	0.57	0.64	0.752	S3
1358141608	AT5G62670.1	93.187	'24.1.2.3.1'	'Solute transport.primary active transport.P-type ATPase superfamily.P3 family.AHA P3A-type proton-translocating ATPase'	putative proton-exporting ATPase [Rosa chinensis]	H(+)-ATPase 11	1.4	1.026	1.789	S3
1229764761	AT3G47950.1	91.518	'24.1.2.3.1'	'Solute transport.primary active transport.P-type ATPase superfamily.P3 family.AHA P3A-type proton-translocating ATPase'	ATPase 11, plasma membrane-type-like isoform X1 [Momordica charantia]	H(+)-ATPase 4	1.166	1.114	2.061	S3
1102697829	AT3G42640.1	84.494	'24.1.2.3.1'	'Solute transport.primary active transport.P-type ATPase superfamily.P3 family.AHA P3A-type proton-translocating ATPase'	hypothetical protein TanjilG_10788 [Lupinus angustifolius]	H(+)-ATPase 8	1.081	1.252	1.991	S3
1358177304	AT1G17260.1	79.245	'24.1.2.3.1'	'Solute transport.primary active transport.P-type ATPase superfamily.P3 family.AHA P3A-type proton-translocating ATPase'	putative proton-exporting ATPase [Rosa chinensis]	autoinhibited H(+)-ATPase isoform 10	1.123	1.14	1.885	S3
1366025185	AT2G24520.1	85.929	'24.1.2.3.1'	'Solute transport.primary active transport.P-type ATPase superfamily.P3 family.AHA P3A-type proton-translocating ATPase'	plasma membrane ATPase 4 [Rosa chinensis]	H(+)-ATPase 5	1.172	1.049	1.842	S3
1270977075	AT1G15690.1	88.381	'24.1.4.1'	'Solute transport.primary active transport.VHP PPase family.VHP1 proton-translocating pyrophosphatase'	Pyrophosphate-energized vacuolar membrane proton pump [Capsicum baccatum]	Inorganic H pyrophosphatase family protein	1.207	1.069	2.025	S3
1347694563	AT1G16780.1	88.442	'24.1.4.2'	'Solute transport.primary active transport.VHP PPase family.VHP2 proton-translocating pyrophosphatase'	hypothetical protein GOBAR_AA25810 [Gossypium barbadense]	Inorganic H pyrophosphatase family protein	1.451	1.183	1.817	S3
				Stress response
1204928578	AT2G40890.1	78.895	'21.6.1.2'	'Cell wall.lignin.monolignol synthesis.coumarate 3-hydroxylase (C3H)'	LOW QUALITY PROTEIN: cytochrome P450 98A2 [Herrania umbratica]	cytochrome P450, family 98, subfamily A, polypeptide 3	1.141	1.088	1.957	S4
1358155395	AT5G36110.1	46	'50.1.13'	'Enzyme classification.EC_1 oxidoreductases.EC_1.14 oxidoreductase acting on paired donor with incorporation or reduction of molecular oxygen'	putative cytochrome P450 [Rosa chinensis]	cytochrome P450, family 716, subfamily A, polypeptide 1	1.009	1.022	1.584	S4
1366049667	AT1G35620.1	63.133	'18.4.1.3'	'Protein modification.disulfide bond formation.endoplasmic reticulum.protein disulfide isomerase (PDI8)'	protein disulfide-isomerase 5-2 [Rosa chinensis]	PDI-like 5-2	1.002	0.943	1.737	S4
1335245717	AT5G02500.1	91.437	'26.3.2.3.1'	'External stimuli response.temperature.Hsp (heat-shock-responsive protein) families.Hsp70 family.DnaK protein'	heat shock cognate 70 kDa protein 2-like [Trifolium pratense]	heat shock cognate protein 70-1	0.817	1.007	1.727	S4
729323808	AT3G12580.1	93.415	'26.3.2.3.1'	'External stimuli response.temperature.Hsp (heat-shock-responsive protein) families.Hsp70 family.DnaK protein'	PREDICTED: probable mediator of RNA polymerase II transcription subunit 37c [Tarenaya hassleriana]	heat shock protein 70	0.898	0.765	1.647	S4
1117337417	AT1G16030.1	86.175	'26.3.2.3.1'	'External stimuli response.temperature.Hsp (heat-shock-responsive protein) families.Hsp70 family.DnaK protein'	PREDICTED: heat shock 70 kDa protein [Lupinus angustifolius]	heat shock protein 70B	1.268	1.01	1.6	S4
1315956736	AT1G79930.1	79.176	'26.3.2.3.2'	'External stimuli response.temperature.Hsp (heat-shock-responsive protein) families.Hsp70 family.Hsp110 protein'	hypothetical protein CUMW_132640 [Citrus unshiu]	heat shock protein 91	1.154	1.014	1.531	S4
672160595	AT2G26890.1	74.022	'35.1'	'not assigned.annotated'	dnaJ homolog subfamily C GRV2 [Phoenix dactylifera]	DNAJ heat shock N-terminal domain-containing protein	1.073	1.065	1.522	S4
1365932329	AT5G62390.1	46.827	'35.1'	'not assigned.annotated'	BAG family molecular chaperone regulator 7 [Rosa chinensis]	BCL-2-associated athanogene 7	1.624	0.937	1.142	S4
703094962	AT1G21750.1	66.736	'50.5.3'	'Enzyme classification.EC_5 isomerases.EC_5.3 intramolecular oxidoreductase'	protein disulfide-isomerase [Morus notabilis]	PDI-like 1-1	0.988	0.907	0.659	S4
1365989005	AT1G23100.1	77.32	'26.3.2.4.2'	'External stimuli response.temperature.Hsp (heat-shock-responsive protein) families.Hsp60 family.Hsp10 Hsp60-co-chaperone'	10 kDa chaperonin, mitochondrial-like [Rosa chinensis]	GroES-like family protein	0.919	0.938	0.628	S4
1366019559	AT4G02450.2	66.4	'26.3.2.2.2'	'External stimuli response.temperature.Hsp (heat-shock-responsive protein) families.Hsp90 family.P23 Hsp90-co-chaperone'	uncharacterized protein Os08g0359500-like isoform X2 [Rosa chinensis]	HSP20-like chaperones superfamily protein	0.731	0.907	0.618	S4
1445377349	AT5G55200.1	54.487	'35.1'	'not assigned.annotated'	grpE, partial [Mucuna pruriens]	Co-chaperone GrpE family protein	0.918	1.092	0.612	S4
1445379151	AT5G20720.3	75	'1.2.1.2.2'	'Photosynthesis.calvin cycle.ribulose-1,5-bisphosphat carboxylase/oxygenase (RuBisCo) activity.RuBisCo assembly.CPN20 auxiliary co-chaperone'	20 kDa chaperonin, chloroplastic, partial [Mucuna pruriens]	chaperonin 20	0.82	0.974	0.603	S4
1516505593	AT1G09080.1	91.393	'18.13.2.1'	'Protein modification.protein folding and quality control.N-glycan-independent machinery.BiP HSP70 chaperone'	unnamed protein product [Brassica rapa]	Heat shock protein 70 (Hsp 70) family protein	0.844	0.57	1.041	S4
379318253	#N/A	#N/A	'35.1'	'not assigned.annotated'	Chain A, Major strawberry allergen Fra a 1-E	0	1.051	1.59	0.892	S4
550544402	#N/A	#N/A	'35.1'	'not assigned.annotated'	Chain B, Fra A 3 Allergen	0	1.06	1.657	1.281	S4
1358164860	#N/A	#N/A	'35.1'	'not assigned.annotated'	putative START-like domain, Bet v I type allergen [Rosa chinensis]	0	0.845	1.652	0.639	S4
1130842851	AT1G77700.1	70.196	'19.4.6.1'	'Protein degradation.peptide tagging.Ubiquitin-fold-modifier (UFM)-anchor addition.UFM ubiquitin-fold protein'	Thaumatin domain-containing protein/Ufm1 domain-containing protein [Cephalotus follicularis]	Pathogenesis-related thaumatin superfamily protein	1.015	1.096	0.58	S4
537361073	AT2G01530.1	37.5	'35.1'	'not assigned.annotated'	MLP-like protein 28-like [Fragaria vesca]	MLP-like protein 329	0.737	1.311	0.5	S4
1150734779	AT1G60420.1	61.996	'10.6.3'	'Redox homeostasis.cytosol/mitochondrion/nucleus redox homeostasis.nucleoredoxin'	probable nucleoredoxin 1 [Asparagus officinalis]	DC1 domain-containing protein	1.491	1.012	1.875	S4
1387804779	AT3G26060.2	82.237	'10.5.3.2'	'Redox homeostasis.chloroplast redox homeostasis.2-Cys peroxiredoxin activities.atypical 2-Cys peroxiredoxin (PrxQ)'	peroxiredoxin Q protein [Artemisia annua]	Thioredoxin superfamily protein	1.046	1.642	0.734	S4
1365981793	AT2G41680.1	78.879	'10.5.2'	'Redox homeostasis.chloroplast redox homeostasis.NADPH-dependent thioredoxin reductase'	NADPH-dependent thioredoxin reductase 3 [Rosa chinensis]	NADPH-dependent thioredoxin reductase C	1.087	1.15	1.5	S4
1220030492	AT1G60710.1	77.713	'50.1.1'	'Enzyme classification.EC_1 oxidoreductases.EC_1.1 oxidoreductase acting on CH-OH group of donor'	probable aldo-keto reductase 2 [Prunus avium]	NAD(P)-linked oxidoreductase superfamily protein	1.131	0.495	1.006	S4
1365944678	AT4G21580.1	75.232	'50.1.3'	'Enzyme classification.EC_1 oxidoreductases.EC_1.3 oxidoreductase acting on CH-CH group of donor'	quinone oxidoreductase PIG3-like [Rosa chinensis]	oxidoreductase, zinc-binding dehydrogenase family protein	0.647	0.648	0.845	S4
1358168932	AT5G02790.1	70.614	'18.12.1.3'	'Protein modification.S-glutathionylation and deglutathionylation.glutathione S-transferase activities.class lambda'	putative glutathione transferase [Rosa chinensis]	Glutathione S-transferase family protein	0.766	0.596	0.696	S4
1366011043	AT4G27270.1	92.157	'35.1'	'not assigned.annotated'	probable NAD(P)H dehydrogenase (quinone) FQR1-like 1 [Rosa chinensis]	Quinone reductase family protein	0.787	0.933	0.646	S4
1358151840	AT2G47730.1	62.201	'18.12.1.5'	'Protein modification.S-glutathionylation and deglutathionylation.glutathione S-transferase activities.class phi'	putative glutathione transferase [Rosa chinensis]	glutathione S-transferase phi 8	1.114	0.873	0.659	S4
1220063156	AT3G15660.2	69.412	'35.1'	'not assigned.annotated'	monothiol glutaredoxin-S15, mitochondrial-like isoform X1 [Prunus avium]	glutaredoxin 4	0.947	1.014	0.588	S4
1366000536	AT5G54500.1	87.255	'35.1'	'not assigned.annotated'	NAD(P)H dehydrogenase (quinone) FQR1-like [Rosa chinensis]	flavodoxin-like quinone reductase 1	0.748	0.797	0.56	S4
480312159	AT1G23740.1	70.382	'35.1'	'not assigned.annotated'	Chain A, Ripening-induced protein	Oxidoreductase, zinc-binding dehydrogenase family protein	0.571	0.957	0.546	S4
1334319843	AT1G08830.2	88.158	'10.2.2.3'	'Redox homeostasis.enzymatic reactive oxygen species scavengers.superoxide dismutase activities.copper/zinc superoxide dismutase'	hypothetical protein POPTR_005G044400 [Populus trichocarpa]	copper/zinc superoxide dismutase 1	1.31	0.831	0.524	S4
1394875013	AT3G10920.1	73.932	'10.2.2.2'	'Redox homeostasis.enzymatic reactive oxygen species scavengers.superoxide dismutase activities.manganese superoxide dismutase'	Superoxide dismutase [Mn] 3.1, mitochondrial [Zea mays]	manganese superoxide dismutase 1	0.947	1.057	0.525	S4
1358184533	AT1G75270.1	71.698	'10.4.1.3'	'Redox homeostasis.hydrogen peroxide removal.ascorbate-glutathione cycle.dehydroascorbate reductase (DHAR)'	putative glutathione dehydrogenase (ascorbate) [Rosa chinensis]	dehydroascorbate reductase 2	1.233	1.094	0.653	S4
1366049869	AT4G11600.1	86.628	'10.4.2'	'Redox homeostasis.hydrogen peroxide removal.glutathione peroxidase'	probable phospholipid hydroperoxide glutathione peroxidase [Rosa chinensis]	glutathione peroxidase 6	1.391	0.948	0.479	S4
1358164280	AT3G06050.1	78.607	'10.4.3.2'	'Redox homeostasis.hydrogen peroxide removal.peroxiredoxin activities.type-2 peroxiredoxin (PrxII)'	putative peroxidase [Rosa chinensis]	peroxiredoxin IIF	1.033	1.139	0.642	S4
1220042695	AT1G65980.1	82.099	'10.4.3.2'	'Redox homeostasis.hydrogen peroxide removal.peroxiredoxin activities.type-2 peroxiredoxin (PrxII)'	peroxiredoxin-2B [Prunus avium]	thioredoxin-dependent peroxidase 1	1.169	1.045	0.498	S4
1366010089	AT5G08290.1	96.479	'16.4.1.4.1'	'RNA processing.RNA splicing.U2-type-intron-specific major spliceosome.U5 small nuclear ribonucleoprotein particle (snRNP).U5-15kDa/YLS8 snRNP component'	thioredoxin-like protein YLS8 [Rosa chinensis]	mRNA splicing factor, thioredoxin-like U5 snRNP	0.851	0.957	0.635	S4
1220033559	AT3G11050.1	76.419	'25.4.5.1'	'Nutrient uptake.iron uptake.iron storage.non-haem ferritin'	ferritin-3, chloroplastic-like [Prunus avium]	ferritin 2	0.578	0.827	0.486	S4
1365978962	AT5G01600.1	77.114	'25.4.5.1'	'Nutrient uptake.iron uptake.iron storage.non-haem ferritin'	ferritin, chloroplastic [Rosa chinensis]	ferretin 1	0.642	0.979	0.485	S4
1365979812	AT3G51810.1	54.777	'35.1'	'not assigned.annotated'	carrot ABA-induced in somatic embryos 3 [Rosa chinensis]	Stress induced protein	0.9	0.819	0.657	S4
1111014236	AT5G10860.1	77.184	'35.1'	'not assigned.annotated'	PREDICTED: CBS domain-containing protein CBSX3, mitochondrial [Nicotiana attenuata]	Cystathionine beta-synthase (CBS) family protein	1.235	1.327	0.654	S4
747089796	AT4G36910.1	72.251	'35.1'	'not assigned.annotated'	CBS domain-containing protein CBSX1, chloroplastic [Sesamum indicum]	Cystathionine beta-synthase (CBS) family protein	0.836	1.028	0.609	S4
1365993489	AT3G17210.1	75.229	'35.1'	'not assigned.annotated'	stress-response A/B barrel domain-containing protein HS1 [Rosa chinensis]	heat stable protein 1	1.533	0.761	0.606	S4
1365949308	AT1G01470.1	62.252	'35.1'	'not assigned.annotated'	desiccation protectant protein Lea14 homolog [Rosa chinensis]	Late embryogenesis abundant protein	1.506	1.183	0.595	S4
1227941997	AT2G44060.2	75.159	'35.2'	'not assigned.not annotated'	desiccation-related protein At2g46140 [Carica papaya]	Late embryogenesis abundant protein, group 2	1.055	0.958	0.622	S4
1358168602	AT3G53990.1	70.253	'35.2'	'not assigned.not annotated'	putative universal stress protein A [Rosa chinensis]	Adenine nucleotide alpha hydrolases-like superfamily protein	0.772	1.161	0.568	S4
1365971062	AT5G58070.1	75.956	'35.1'	'not assigned.annotated'	temperature-induced lipocalin-1 [Rosa chinensis]	temperature-induced lipocalin	0.834	1.516	0.719	S4
1208513355	AT4G12400.2	75.887	'19.5.1.3'	'Protein degradation.peptidase families.cysteine-type peptidase activities.Legumain asparaginyl endopeptidase'	hypothetical protein CDL15_Pgr017721 [Punica granatum]	stress-inducible protein, putative	1.678	1.168	1.575	S4
1366042711	#N/A	#N/A	'35.2'	'not assigned.not annotated'	uncharacterized protein LOC112177709 [Rosa chinensis]	Similar to Late embryogenesis abundant protein, LEA-14	1.023	1.172	1.61	S4
1358156802	#N/A	#N/A	'35.2'	'not assigned.not annotated'	hypothetical protein RchiOBHm_Chr5g0033741 [Rosa chinensis]	Similar to metallothionein	1.517	0.902	0.834	S4
1471979997	#N/A	#N/A	'35.2'	'not assigned.not annotated'	hypothetical protein MtrunA17_Chr6g0471181 [Medicago truncatula]	Similar to mucin-22 like protein	0.93	1.404	0.648	S4
				Amino acid metabolism
1366039804	AT1G29900.1	81.949	'4.1.1.1.2.1.1'	'Amino acid metabolism.biosynthesis.glutamate family.glutamate-derived amino acids.arginine.carbamoyl phosphate synthetase dimer.large subunit'	carbamoyl-phosphate synthase large chain, chloroplastic-like [Rosa chinensis]	carbamoyl phosphate synthetase B	1.037	1.052	1.565	S5
1281014074	AT5G17330.1	86.653	'4.1.1.1.3.1'	'Amino acid metabolism.biosynthesis.glutamate family.glutamate-derived amino acids.gamma-aminobutyrate (GABA).glutamate decarboxylase'	glutamate decarboxylase 1-like [Cucurbita maxima]	glutamate decarboxylase	0.838	0.602	0.847	S5
1365951832	AT1G48850.1	79.953	'4.1.5.1.6'	'Amino acid metabolism.biosynthesis.shikimate family.shikimate pathway.chorismate synthase'	chorismate synthase, chloroplastic isoform X1 [Rosa chinensis]	chorismate synthase, putative / 5-enolpyruvylshikimate-3-phosphate phospholyase, putative	2.006	0.795	1.188	S5
1227916622	AT4G33150.2	71.848	'4.2.4.1'	'Amino acid metabolism.degradation.lysine.bifunctional lysine ketoglutarate reductase and saccharopine dehydrogenase'	alpha-aminoadipic semialdehyde synthase isoform X1 [Carica papaya]	lysine-ketoglutarate reductase/saccharopine dehydrogenase bifunctional enzyme	1.053	1.029	1.53	S5
1322385863	AT5G39410.1	69.683	'35.1'	'not assigned.annotated'	hypothetical protein LSAT_2X87981 [Lactuca sativa]	Saccharopine dehydrogenase	0.958	1.032	1.583	S5
				Coenzyme metabolism
1216973378	AT4G03240.1	70	'7.11.2.1.3'	'Coenzyme metabolism.iron-sulfur cluster assembly machineries.mitochondrial ISC system.assembly phase.frataxin component'	uncharacterized protein LOC110667038 isoform X1 [Hevea brasiliensis]	frataxin homolog	0.863	1.069	0.596	S5
1227923584	AT2G23420.1	84.079	'7.9.2.2'	'Coenzyme metabolism.NAD/NADP biosynthesis.Preiss-Handler salvage pathway.nicotinate phosphoribosyltransferase'	nicotinate phosphoribosyltransferase 2 [Carica papaya]	nicotinate phosphoribosyltransferase 2	1.168	1.019	1.717	S5
1347710565	AT3G17390.1	92.857	'7.3.1'	'Coenzyme metabolism.S-adenosyl methionine (SAM) cycle.S-adenosyl methionine synthetase'	hypothetical protein GOBAR_AA12624 [Gossypium barbadense]	S-adenosylmethionine synthetase family protein	1.641	1.39	1.457	S5
223635284	AT1G02500.2	94.148	'7.3.1'	'Coenzyme metabolism.S-adenosyl methionine (SAM) cycle.S-adenosyl methionine synthetase'	RecName: Full=S-adenosylmethionine synthase 2; Short=AdoMet synthase 2; AltName: Full=Methionine adenosyltransferase 2; Short=MAT 2	S-adenosylmethionine synthetase 1	1.924	1.161	1.028	S5
				Nucleotide metabolism
1358154544	AT5G46070.1	62.696	'35.2'	'not assigned.not annotated'	putative guanylate-binding protein [Rosa chinensis]	Guanylate-binding family protein	1.154	1.131	1.555	S5
1204907221	AT4G09320.1	82.432	'6.3.3'	'Nucleotide metabolism.deoxynucleotide metabolism.nucleoside diphosphate kinase'	nucleoside diphosphate kinase B-like isoform X1 [Herrania umbratica]	Nucleoside diphosphate kinase family protein	0.836	0.898	0.486	S5
1358174799	AT2G21790.1	86.275	'6.3.1.1'	'Nucleotide metabolism.deoxynucleotide metabolism.ribonucleoside-diphosphate reductase dimer.large subunit'	putative ribonucleoside-diphosphate reductase [Rosa chinensis]	ribonucleotide reductase 1	0.854	0.799	1.654	S5
1293598024	AT5G63400.1	77.642	'6.1.3.1'	'Nucleotide metabolism.purines.phosphotransfers.adenylate kinase'	Adenylate kinase A [Apostasia shenzhenica]	adenylate kinase 1	1.136	0.951	0.655	S5
				Lipid metabolism
565497864	AT1G36180.1	87.405	'5.1.4.1'	'Lipid metabolism.fatty acid synthesis.acetyl-CoA carboxylation.monomeric acetyl-CoA carboxylase'	acetyl-CoA carboxylase 1 isoform X1 [Capsella rubella]	acetyl-CoA carboxylase 2	1.056	1.182	1.93	S5
1358147026	AT1G36160.2	81.291	'5.1.4.1'	'Lipid metabolism.fatty acid synthesis.acetyl-CoA carboxylation.monomeric acetyl-CoA carboxylase'	putative ligase [Rosa chinensis]	acetyl-CoA carboxylase 1	1.063	1.053	1.52	S5
1344010602	AT5G35360.1	85.227	'5.1.4.2.4'	'Lipid metabolism.fatty acid synthesis.acetyl-CoA carboxylation.polymeric acetyl-CoA carboxylase complex.biotin carboxylase subunit'	biotin carboxylase 1, chloroplastic-like isoform X2 [Quercus suber]	acetyl Co-enzyme a carboxylase biotin carboxylase subunit	1.876	1.456	1.382	S5
1279796850	AT5G25880.1	83.096	'5.1.1.4'	'Lipid metabolism.fatty acid synthesis.citrate shuttle.cytosolic NADP-dependent malic enzyme'	NADP-dependent malic enzyme [Cucurbita moschata]	NADP-malic enzyme 3	0.91	0.629	0.982	S5
525345151	AT1G54630.1	57.857	'5.1.5.1'	'Lipid metabolism.fatty acid synthesis.plastidial Type II fatty acid synthase (ptFAS) system.acyl carrier protein (ptACP)'	uncharacterized protein LOC101302504 [Fragaria vesca]	acyl carrier protein 3	1.06	1.085	0.606	S5
1279114786	AT1G24360.1	68.012	'5.1.5.4'	'Lipid metabolism.fatty acid synthesis.plastidial Type II fatty acid synthase (ptFAS) system.ketoacyl-ACP reductase'	3-oxoacyl-[acyl-carrier-protein] reductase 4-like [Olea europaea var. sylvestris]	NAD(P)-binding Rossmann-fold superfamily protein	0.651	0.981	0.909	S5
1193736281	AT1G12640.1	72.511	'5.2.3.3'	'Lipid metabolism.glycerolipid synthesis.phosphatidylcholine.acyl-CoA:lysophosphatidylcholine acyltransferase'	lysophospholipid acyltransferase 1-like [Arachis duranensis]	MBOAT (membrane bound O-acyl transferase) family protein	1.154	1.113	2.132	S5
1358162272	AT5G55240.1	69.388	'5.9.3'	'Lipid metabolism.lipid bodies-associated activities.caleosin'	putative plant seed peroxygenase [Rosa chinensis]	ARABIDOPSIS THALIANA PEROXYGENASE 2	1.58	1.065	1.048	S5
1217027652	#N/A	#N/A	'5.9.5'	'Lipid metabolism.lipid bodies-associated activities.LDAP protein'	rubber elongation factor protein [Hevea brasiliensis]	0	1.65	0.502	0.599	S5
802646233	AT2G22780.1	83.569	'5.7.3.6.5'	'Lipid metabolism.lipid degradation.fatty acid degradation.glyoxylate cycle.peroxisomal NAD-dependent malate dehydrogenase'	malate dehydrogenase, glyoxysomal isoform X1 [Jatropha curcas]	peroxisomal NAD-malate dehydrogenase 1	1.026	1.589	0.989	S5
731407249	AT3G15730.1	71.376	'5.7.2.4.1'	'Lipid metabolism.lipid degradation.phospholipase activities.phospholipase D activities.PLD-alpha-type phospholipase D'	PREDICTED: phospholipase D alpha 1 [Vitis vinifera]	phospholipase D alpha 1	0.621	1.391	2.371	S5
1358152805	AT1G20330.1	86.197	'5.5.1.1'	'Lipid metabolism.phytosterols.campesterol synthesis.sterol C-24 methyltransferase'	putative methyltransferase [Rosa chinensis]	sterol methyltransferase 2	1.434	0.959	1.609	S5
1271215696	AT1G31812.1	73.864	'35.1'	'not assigned.annotated'	Acyl-CoA-binding protein [Capsicum chinense]	acyl-CoA-binding protein 6	1.148	0.8	0.42	S5
1365937059	AT3G45140.1	60.932	'11.7.1.2'	'Phytohormones.jasmonic acid.synthesis.13-lipoxygenase'	linoleate 13S-lipoxygenase 2-1, chloroplastic-like isoform X1 [Rosa chinensis]	lipoxygenase 2	1.342	1.374	1.536	S5
				RNA biosynthesis
1358171833	AT3G42170.1	66.156	'35.1'	'not assigned.annotated'	putative transcription factor/ chromatin remodeling BED-type(Zn) family [Rosa chinensis]	BED zinc finger ;hAT family dimerisation domain	1.118	1.042	1.52	S6
1315943524	AT1G17880.1	84.768	'18.13.3.2'	'Protein modification.protein folding and quality control.NAC ribosome-associated chaperone complex.beta subunit'	hypothetical protein CUMW_230090 [Citrus unshiu]	basic transcription factor 3	0.806	1.084	0.63	S6
1376979481	AT2G31370.5	47.619	'15.7.4.1'	'RNA biosynthesis.transcriptional activation.bZIP superfamily.bZIP transcription factor'	transcription factor RF2b isoform X2 [Selaginella moellendorffii]	Basic-leucine zipper (bZIP) transcription factor family protein	2.195	0.825	1.047	S6
				RNA processing						S6
1366021999	AT2G39780.1	72.727	'35.1'	'not assigned.annotated'	ribonuclease 2-like [Rosa chinensis]	ribonuclease 2	1.638	1.207	1.311	S6
1366010118	AT3G20390.1	70.053	'35.1'	'not assigned.annotated'	reactive Intermediate Deaminase A, chloroplastic isoform X2 [Rosa chinensis]	endoribonuclease L-PSP family protein	1.521	0.676	0.697	S6
1365964297	AT2G34160.1	80	'35.1'	'not assigned.annotated'	uncharacterized protein At2g34160-like [Rosa chinensis]	Alba DNA/RNA-binding protein	0.911	0.982	0.558	S6
1142699953	AT4G39260.3	71.111	'35.1'	'not assigned.annotated'	Glycine-rich RNA-binding, abscisic acid-inducible protein [Zea mays]	cold, circadian rhythm, and RNA binding 1	2.273	1.259	1.28	S6
1130835018	AT5G07350.1	73.112	'16.9.3.1'	'RNA processing.messenger ribonucleoprotein particle (mRNP).stress granule.TSN ribonuclease'	SNase domain-containing protein/TUDOR domain-containing protein [Cephalotus follicularis]	TUDOR-SN protein 1	1.083	0.82	1.544	S6
1365990736	AT1G26110.1	56.089	'16.8.3.2.3'	'RNA processing.RNA decay.deadenylation-dependent mechanism.mRNA decapping complex.DCP5 regulatory component'	protein decapping 5 isoform X1 [Rosa chinensis]	decapping 5	0.877	0.67	0.495	S6
1365979680	AT5G27120.1	76.77	'16.7.7.5.3'	'RNA processing.RNA modification.rRNA/tRNA methylation.C/D small nucleolar ribonucleoprotein (snoRNP) rRNA methylation complex.Nop58 snoRNP scaffold component'	probable nucleolar protein 5-2 [Rosa chinensis]	NOP56-like pre RNA processing ribonucleoprotein	1.57	1.979	4.167	S6
1365968018	AT2G22400.1	61.683	'16.7.7.13'	'RNA processing.RNA modification.rRNA/tRNA methylation.TRM4 tRNA cytidine-methyltransferase'	multisite-specific tRNA:(cytosine-C(5))-methyltransferase-like [Rosa chinensis]	S-adenosyl-L-methionine-dependent methyltransferases superfamily protein	2.788	1.514	1.806	S6
1358182938	AT1G02140.1	85.43	'16.3.1.2'	'RNA processing.RNA quality control Exon Junction complex (EJC).core components.Magoh component'	putative Mago nashi protein [Rosa chinensis]	mago nashi family protein	1.033	0.597	0.758	S6
1162517982	AT1G04510.1	72.031	'16.4.5.1.4'	'RNA processing.RNA splicing.spliceosome-associated non-snRNP MOS4-associated complex (MAC).core components.MAC3 component'	pre-mRNA-processing factor 19 [Prunus persica]	MOS4-associated complex 3A	0.877	0.884	1.516	S6
1111055203	AT1G80070.1	96.179	'16.4.1.4.4'	'RNA processing.RNA splicing.U2-type-intron-specific major spliceosome.U5 small nuclear ribonucleoprotein particle (snRNP).PRPF8/SUS2 protein component'	PREDICTED: pre-mRNA-processing-splicing factor 8A-like [Nicotiana attenuata]	Pre-mRNA-processing-splicing factor	1.117	0.97	2.207	S6
1366010089	AT5G08290.1	96.479	'16.4.1.4.1'	'RNA processing.RNA splicing.U2-type-intron-specific major spliceosome.U5 small nuclear ribonucleoprotein particle (snRNP).U5-15kDa/YLS8 snRNP component'	thioredoxin-like protein YLS8 [Rosa chinensis]	mRNA splicing factor, thioredoxin-like U5 snRNP	0.851	0.957	0.635	S6
				Protein biosynthesis
1109194816	AT3G52140.1	66.274	'35.1'	'not assigned.annotated'	PREDICTED: clustered mitochondria protein-like [Ipomoea nil]	tetratricopeptide repeat (TPR)-containing protein	1.352	1.175	1.715	S6
1358168086	AT5G26710.1	71.944	'17.2.7'	'Protein biosynthesis.aminoacyl-tRNA synthetase activities.glutamate-tRNA ligase'	putative glutamate--tRNA ligase [Rosa chinensis]	Glutamyl/glutaminyl-tRNA synthetase, class Ic	1.044	1.065	1.644	S6
1130847476	AT1G29880.1	80.952	'17.2.9'	'Protein biosynthesis.aminoacyl-tRNA synthetase activities.glycine-tRNA ligase'	WHEP-TRS domain-containing protein/tRNA-synt_2b domain-containing protein/HGTP_anticodon domain-containing protein [Cephalotus follicularis]	glycyl-tRNA synthetase / glycine--tRNA ligase	1.275	1.405	1.511	S6
1365996750	AT4G10320.1	76.054	'17.2.11'	'Protein biosynthesis.aminoacyl-tRNA synthetase activities.isoleucine-tRNA ligase'	isoleucine--tRNA ligase, cytoplasmic [Rosa chinensis]	tRNA synthetase class I (I, L, M and V) family protein	1.016	0.96	1.615	S6
1365937840	AT1G09620.1	73.941	'17.2.12'	'Protein biosynthesis.aminoacyl-tRNA synthetase activities.leucine-tRNA ligase'	leucine--tRNA ligase, cytoplasmic-like isoform X1 [Rosa chinensis]	ATP binding;leucine-tRNA ligases;aminoacyl-tRNA ligases;nucleotide binding;ATP binding;aminoacyl-tRNA ligases	1.09	0.979	1.597	S6
1338473516	AT4G13780.1	77.222	'17.2.14'	'Protein biosynthesis.aminoacyl-tRNA synthetase activities.methionine-tRNA ligase'	Methionyl-tRNA synthetase [Trema orientale]	methionine--tRNA ligase, putative / methionyl-tRNA synthetase, putative / MetRS, putative	1.341	0.901	1.862	S6
1338479819	AT3G62120.2	85.4	'17.2.17'	'Protein biosynthesis.aminoacyl-tRNA synthetase activities.proline-tRNA ligase'	Proline-tRNA ligase, class IIa, archaeal-type [Trema orientale]	Class II aaRS and biotin synthetases superfamily protein	1.064	0.843	1.501	S6
802788007	AT5G26830.1	78.963	'17.2.19'	'Protein biosynthesis.aminoacyl-tRNA synthetase activities.threonine-tRNA ligase'	threonine--tRNA ligase, mitochondrial 1 [Jatropha curcas]	Threonyl-tRNA synthetase	0.988	1.064	1.547	S6
1358185549	AT1G14610.1	68.652	'17.2.22'	'Protein biosynthesis.aminoacyl-tRNA synthetase activities.valine-tRNA ligase'	putative valine--tRNA ligase [Rosa chinensis]	valyl-tRNA synthetase / valine--tRNA ligase (VALRS)	1.168	0.969	1.856	S6
1334317769	AT5G39850.1	89.305	'35.1'	'not assigned.annotated'	hypothetical protein POPTR_006G209700 [Populus trichocarpa]	Ribosomal protein S4	0.648	0.965	0.927	S6
1516530494	AT2G37270.2	91.818	'35.1'	'not assigned.annotated'	unnamed protein product [Brassica rapa]	ribosomal protein 5B	2.871	2.093	0.532	S6
1365991440	AT3G16810.1	59.748	'17.1.1.2.16.3'	'Protein biosynthesis.cytosolic ribosome.large subunit (LSU).LSU processome component.ITS2 rRNA removal.APUM24 rRNA processing factor'	pumilio homolog 24 [Rosa chinensis]	pumilio 24	1.04	1.312	1.818	S6
1305256323	AT1G50920.1	78.254	'17.1.1.2.2'	'Protein biosynthesis.cytosolic ribosome.large subunit (LSU).LSU processome component.NOG1 regulatory GTPase'	hypothetical protein CRG98_010478 [Punica granatum]	Nucleolar GTP-binding protein	1.122	1.003	1.816	S6
1344128683	AT2G40800.1	70.53	'17.1.1.1.9'	'Protein biosynthesis.cytosolic ribosome.large subunit (LSU).LSU proteome component.RPL10 component'	hypothetical protein GOBAR_DD01924 [Gossypium barbadense]	unknown protein; BEST Arabidopsis thaliana protein match is: unknown protein (TAIR:AT3G56430.1); Has 43 Blast hits to 43 proteins in 15 species: Archae - 0; Bacteria - 0; Metazoa - 0; Fungi - 0; Plants - 41; Viruses - 0; Other Eukaryotes - 2 (source: NCBI BLink).	1.143	1.036	1.618	S6
1366041655	AT4G16720.1	87.745	'17.1.1.1.16'	'Protein biosynthesis.cytosolic ribosome.large subunit (LSU).LSU proteome component.RPL15 component'	60S ribosomal protein L15-1 [Rosa chinensis]	Ribosomal protein L23/L15e family protein	1.763	1.092	2.817	S6
1273154099	AT4G18100.1	88.722	'17.1.1.1.33'	'Protein biosynthesis.cytosolic ribosome.large subunit (LSU).LSU proteome component.RPL32 component'	hypothetical protein AQUCO_03400025v1 [Aquilegia coerulea]	Ribosomal protein L32e	1.399	1.011	1.528	S6
1365996575	AT1G26880.1	93.277	'17.1.1.1.34'	'Protein biosynthesis.cytosolic ribosome.large subunit (LSU).LSU proteome component.RPL34 component'	60S ribosomal protein L34-1-like [Rosa chinensis]	Ribosomal protein L34e superfamily protein	0.623	1.034	0.943	S6
1365940201	AT2G39390.1	88.525	'17.1.1.1.35'	'Protein biosynthesis.cytosolic ribosome.large subunit (LSU).LSU proteome component.RPL35 component'	60S ribosomal protein L35-like [Rosa chinensis]	Ribosomal L29 family protein	0.659	0.972	0.816	S6
1227947165	AT1G18080.1	86.544	'17.1.2.1.33'	'Protein biosynthesis.cytosolic ribosome.small subunit (SSU).SSU proteome.RACK1 associated component'	guanine nucleotide-binding protein subunit beta-like protein [Carica papaya]	Transducin/WD40 repeat-like superfamily protein	1.108	1.133	1.525	S6
1220049639	AT1G48830.2	78.01	'17.1.2.1.8'	'Protein biosynthesis.cytosolic ribosome.small subunit (SSU).SSU proteome.RPS7 component'	40S ribosomal protein S7-1-like [Prunus avium]	Ribosomal protein S7e family protein	0.659	1.152	0.692	S6
1150113645	AT5G59240.1	84.058	'17.1.2.1.9'	'Protein biosynthesis.cytosolic ribosome.small subunit (SSU).SSU proteome.RPS8 component'	40S ribosomal protein S8 [Cajanus cajan]	Ribosomal protein S8e family protein	1.019	1.251	1.539	S6
1350261484	AT5G60390.3	95.546	'17.4.1'	'Protein biosynthesis.translation elongation.eEF1A aminoacyl-tRNA binding factor'	elongation factor 1-alpha [Morus notabilis]	GTP binding Elongation factor Tu family protein	0.698	0.503	1.055	S6
1358156106	AT1G56070.1	93.594	'17.4.3'	'Protein biosynthesis.translation elongation.eEF2 mRNA-translocation factor'	putative protein-synthesizing GTPase [Rosa chinensis]	Ribosomal protein S5/Elongation factor G/III/V family protein	1.106	0.951	1.625	S6
1130836885	AT4G27130.1	86.726	'17.3.1.1'	'Protein biosynthesis.translation initiation.pre-initiation complex (PIC).eIF1 PIC assembly factor'	SUI1 domain-containing protein [Cephalotus follicularis]	Translation initiation factor SUI1 family protein	1.016	0.919	0.55	S6
567914087	AT4G20980.4	80.623	'17.3.1.6.4'	'Protein biosynthesis.translation initiation.pre-initiation complex (PIC).eIF3 mRNA-to-PIC binding complex.eIF3d component'	eukaryotic translation initiation factor 3 subunit D [Citrus clementina]	Eukaryotic translation initiation factor 3 subunit 7 (eIF-3)	0.583	0.918	0.567	S6
1150718361	AT3G11400.1	74.825	'17.3.1.6.7'	'Protein biosynthesis.translation initiation.pre-initiation complex (PIC).eIF3 mRNA-to-PIC binding complex.eIF3g component'	eukaryotic translation initiation factor 3 subunit G-B-like isoform X1 [Asparagus officinalis]	eukaryotic translation initiation factor 3G1	0.59	1.933	0.757	S6
1358153010	AT5G25757.1	85.714	'17.3.1.6.12'	'Protein biosynthesis.translation initiation.pre-initiation complex (PIC).eIF3 mRNA-to-PIC binding complex.eIF3l component'	putative translation initiation factor 3 complex subunit L [Rosa chinensis]	RNA polymerase I-associated factor PAF67	1.265	1.272	1.736	S6
				Protein modification
703094962	AT1G21750.1	66.736	'50.5.3'	'Enzyme classification.EC_5 isomerases.EC_5.3 intramolecular oxidoreductase'	protein disulfide-isomerase [Morus notabilis]	PDI-like 1-1	0.988	0.907	0.659	S7
1366002341	AT1G07990.1	66.279	'35.2'	'not assigned.not annotated'	serine/threonine-protein phosphatase 6 regulatory subunit 3-like isoform X1 [Rosa chinensis]	SIT4 phosphatase-associated family protein	1.285	1.123	1.51	S7
1366049667	AT1G35620.1	63.133	'18.4.1.3'	'Protein modification.disulfide bond formation.endoplasmic reticulum.protein disulfide isomerase (PDI8)'	protein disulfide-isomerase 5-2 [Rosa chinensis]	PDI-like 5-2	1.002	0.943	1.737	S7
1366001087	AT1G79570.1	70.37	'18.8.1.30'	'Protein modification.phosphorylation.TKL kinase superfamily.MAP3K-RAF kinase'	uncharacterized protein LOC112202100 [Rosa chinensis]	Protein kinase superfamily protein with octicosapeptide/Phox/Bem1p domain	1.077	0.637	1.011	S7
1102691933	AT1G71220.2	67.972	'18.8.1.23'	'Protein modification.phosphorylation.TKL kinase superfamily.RKF3 kinase'	hypothetical protein TanjilG_08945 [Lupinus angustifolius]	UDP-glucose:glycoprotein glucosyltransferases;transferases, transferring hexosyl groups;transferases, transferring glycosyl groups	1.133	1.116	1.632	S7
1315943524	AT1G17880.1	84.768	'18.13.3.2'	'Protein modification.protein folding and quality control.NAC ribosome-associated chaperone complex.beta subunit'	hypothetical protein CUMW_230090 [Citrus unshiu]	basic transcription factor 3	0.806	1.084	0.63	S7
357441869	AT1G09210.1	79.714	'18.13.1.1.2'	'Protein modification.protein folding and quality control.N-glycan-dependent machinery.CNX-CRT cycle.CRT lectin chaperone'	calreticulin isoform X1 [Medicago truncatula]	calreticulin 1b	0.646	0.832	0.707	S7
1389809877	AT3G56070.2	86.628	'18.13.5.1'	'Protein modification.protein folding and quality control.protein folding catalyst activities.Cyclophilin protein folding catalyst'	peptidyl-prolyl cis-trans isomerase CYP19-3 [Cynara cardunculus var. scolymus]	rotamase cyclophilin 2	1.131	1.451	1.638	S7
1382343521	AT2G16600.1	85.161	'18.13.5.1'	'Protein modification.protein folding and quality control.protein folding catalyst activities.Cyclophilin protein folding catalyst'	cyclophilin 1, partial [Geissaspis descampsii]	rotamase CYP 3	0.622	1.149	1.224	S7
1358168932	AT5G02790.1	70.614	'18.12.1.3'	'Protein modification.S-glutathionylation and deglutathionylation.glutathione S-transferase activities.class lambda'	putative glutathione transferase [Rosa chinensis]	Glutathione S-transferase family protein	0.766	0.596	0.696	S7
1358151840	AT2G47730.1	62.201	'18.12.1.5'	'Protein modification.S-glutathionylation and deglutathionylation.glutathione S-transferase activities.class phi'	putative glutathione transferase [Rosa chinensis]	glutathione S-transferase phi 8	1.114	0.873	0.659	S7
				Protein translocation
1358155475	AT5G45160.1	71.36	'35.1'	'not assigned.annotated'	putative P-loop containing nucleoside triphosphate hydrolase [Rosa chinensis]	Root hair defective 3 GTP-binding protein (RHD3)	0.905	1.034	1.606	S7
1366008510	AT5G55940.1	70.588	'35.1'	'not assigned.annotated'	ER membrane protein complex subunit 8/9 homolog [Rosa chinensis]	Uncharacterised protein family (UPF0172)	0.697	1.025	0.634	S7
1358165399	AT1G27310.1	90.909	'35.1'	'not assigned.annotated'	putative nuclear transport factor 2, NTF2-like domain-containing protein [Rosa chinensis]	nuclear transport factor 2A	1.486	0.791	0.492	S7
1139800307	AT2G24020.1	73.653	'23.1.7.5'	'Protein translocation.chloroplast.thylakoid membrane SRP insertion system.STIC2 stromal sorting factor'	hypothetical protein PRUPE_1G394300 [Prunus persica]	Uncharacterised BCR, YbaB family COG0718	0.982	0.933	0.521	S7
1358158490	AT3G20920.1	69.341	'23.3.1.4'	'Protein translocation.endoplasmic reticulum.co-translational insertion system.Sec62 accessory component'	putative translocation protein Sec62 [Rosa chinensis]	translocation protein-related	1.029	0.905	1.854	S7
1492249080	AT4G30600.1	68.025	'23.3.1.2.1'	'Protein translocation.endoplasmic reticulum.co-translational insertion system.SRP (signal recognition particle) receptor complex.SR-alpha component'	signal recognition particle receptor subunit alpha [Panicum miliaceum]	signal recognition particle receptor alpha subunit family protein	1.036	1.007	1.51	S7
1358142148	AT5G53480.1	81.171	'23.5.1.2.1'	'Protein translocation.nucleus.nucleocytoplasmic transport.karyopherin beta transport receptors.IMB1 import karyopherin'	putative armadillo-like helical, importin subunit beta-1 [Rosa chinensis]	ARM repeat superfamily protein	1.152	1.005	1.519	S7
1366002092	AT5G19820.1	83.229	'23.5.1.2.3'	'Protein translocation.nucleus.nucleocytoplasmic transport.karyopherin beta transport receptors.IMB3 import karyopherin'	importin-5 [Rosa chinensis]	ARM repeat superfamily protein	1.196	0.969	1.733	S7
1365990974	AT2G31660.1	75.965	'23.5.1.2.7'	'Protein translocation.nucleus.nucleocytoplasmic transport.karyopherin beta transport receptors.IPO8 import karyopherin'	importin beta-like SAD2 [Rosa chinensis]	ARM repeat superfamily protein	0.965	1.036	2.566	S7
1365934936	AT5G17020.1	87.268	'23.5.1.2.8'	'Protein translocation.nucleus.nucleocytoplasmic transport.karyopherin beta transport receptors.XPO1 export karyopherin'	protein EXPORTIN 1A [Rosa chinensis]	exportin 1A	1.07	0.994	1.802	S7
1358184031	AT2G46520.1	69.27	'23.5.1.2.9'	'Protein translocation.nucleus.nucleocytoplasmic transport.karyopherin beta transport receptors.XPO2 export karyopherin'	hypothetical protein RchiOBHm_Chr1g0360031 [Rosa chinensis]	cellular apoptosis susceptibility protein, putative / importin-alpha re-exporter, putative	1.077	0.939	1.817	S7
1358167504	AT3G05040.1	67.001	'23.5.1.2.12'	'Protein translocation.nucleus.nucleocytoplasmic transport.karyopherin beta transport receptors.XPO5 transport karyopherin'	putative exportin-1/Importin-beta [Rosa chinensis]	ARM repeat superfamily protein	1.759	1.216	1.981	S7
1358142303	AT1G10390.2	52.871	'23.5.1.1.6.1'	'Protein translocation.nucleus.nucleocytoplasmic transport.nuclear pore complex (NPC).central subcomplex.NUP98 nucleoporin'	putative peptidase S59, nucleoporin [Rosa chinensis]	Nucleoporin autopeptidase	0.937	0.627	0.844	S7
1358153049	AT4G32910.1	68.252	'23.5.1.1.1.5'	'Protein translocation.nucleus.nucleocytoplasmic transport.nuclear pore complex (NPC).outer ring.NUP75/85 scaffold nucleoporin'	putative nucleoporin Nup85 [Rosa chinensis]	CONTAINS InterPro DOMAIN/s: Nuclear pore complex protein, Nucleoporin Nup85-like (InterPro:IPR011502); Has 30201 Blast hits to 17322 proteins in 780 species: Archae - 12; Bacteria - 1396; Metazoa - 17338; Fungi - 3422; Plants - 5037; Viruses - 0; Other Eukaryotes - 2996 (source: NCBI BLink).	1.225	1.057	1.685	S7
				Protein degradation
1366007042	AT3G13330.1	73.231	'35.1'	'not assigned.annotated'	proteasome activator subunit 4 [Rosa chinensis]	proteasome activating protein 200	1.02	1.134	1.766	S7
729339455	AT1G79690.1	84.974	'35.1'	'not assigned.annotated'	PREDICTED: nudix hydrolase 3 [Tarenaya hassleriana]	nudix hydrolase homolog 3	0.657	1.09	1.114	S7
1338422575	AT5G36210.1	74.775	'35.1'	'not assigned.annotated'	Peptidase [Parasponia andersonii]	alpha/beta-Hydrolases superfamily protein	1.011	1.646	1.45	S7
1358152450	AT1G47710.1	64.103	'35.1'	'not assigned.annotated'	putative Serpin family protein [Rosa chinensis]	Serine protease inhibitor (SERPIN) family protein	0.632	1	0.657	S7
1358179681	AT5G40770.1	84.727	'19.5.5.8.1.2.2'	'Protein degradation.peptidase families.metallopeptidase activities.FtsH endopeptidase activities.FtsH mitochondrial protease complexes.FtsH3/10 matrix-AAA protease heterodimers.prohibitin component'	putative prohibitin, Band 7 domain-containing protein [Rosa chinensis]	prohibitin 3	0.689	0.912	0.411	S7
947078157	AT1G03860.3	83.688	'35.1'	'not assigned.annotated'	hypothetical protein GLYMA_12G207500 [Glycine max]	prohibitin 2	0.685	0.973	0.573	S7
1358143338	AT4G11740.1	52.124	'35.1'	'not assigned.annotated'	putative UBX domain-containing protein 2/7 [Rosa chinensis]	Ubiquitin-like superfamily protein	0.721	1.063	0.54	S7
1216930180	AT3G12490.2	53.953	'35.1'	'not assigned.annotated'	cysteine proteinase inhibitor 12-like isoform X1 [Hevea brasiliensis]	cystatin B	1.544	0.767	0.613	S7
1358164103	AT3G22630.1	85.644	'19.2.1.2.4'	'Protein degradation.26S proteasome.20S core protease.beta-type subunits.beta type-4 component'	putative proteasome endopeptidase complex [Rosa chinensis]	20S proteasome beta subunit D1	0.808	1.088	0.591	S7
1365965066	AT2G20580.1	84.848	'19.2.2.2.1'	'Protein degradation.26S proteasome.regulatory particle.non-ATPase subunits.RPN1 regulatory component'	LOW QUALITY PROTEIN: 26S proteasome non-ATPase regulatory subunit 2 homolog A [Rosa chinensis]	26S proteasome regulatory subunit S2 1A	1.093	0.961	1.684	S7
1358150504	AT1G20200.1	81.352	'19.2.2.2.3'	'Protein degradation.26S proteasome.regulatory particle.non-ATPase subunits.RPN3 regulatory component'	putative proteasome component (PCI) domain, 26S proteasome regulatory subunit [Rosa chinensis]	PAM domain (PCI/PINT associated module) protein	0.964	1.176	1.568	S7
1220045395	AT4G19006.1	86.01	'19.2.2.2.8'	'Protein degradation.26S proteasome.regulatory particle.non-ATPase subunits.RPN9 regulatory component'	26S proteasome non-ATPase regulatory subunit 13 homolog B [Prunus avium]	Proteasome component (PCI) domain protein	1.023	0.853	1.633	S7
1208513355	AT4G12400.2	75.887	'19.5.1.3'	'Protein degradation.peptidase families.cysteine-type peptidase activities.Legumain asparaginyl endopeptidase'	hypothetical protein CDL15_Pgr017721 [Punica granatum]	stress-inducible protein, putative	1.678	1.168	1.575	S7
1273178078	AT3G11910.1	83.092	'19.5.1.6'	'Protein degradation.peptidase families.cysteine-type peptidase activities.ubiquitin-specific protease'	hypothetical protein AQUCO_00400584v1 [Aquilegia coerulea]	ubiquitin-specific protease 13	0.637	1.059	1.227	S7
1366030188	AT4G33090.1	76.25	'19.5.5.6.5'	'Protein degradation.peptidase families.metallopeptidase activities.aminopeptidase activities.M1 neutral/aromatic-hydroxyl amino acid aminopeptidase'	aminopeptidase M1 [Rosa chinensis]	aminopeptidase M1	0.988	0.959	1.51	S7
1358170229	AT2G41790.1	72.314	'19.5.5.4.2'	'Protein degradation.peptidase families.metallopeptidase activities.M16 families.Nardilysin-like peptidase'	putative insulysin [Rosa chinensis]	Insulinase (Peptidase family M16) family protein	1.094	0.923	1.685	S7
1137191229	AT4G01320.1	88.378	'19.5.5.5.2'	'Protein degradation.peptidase families.metallopeptidase activities.M48 families.STE24 zinc metalloprotease'	Peptidase M48 [Corchorus capsularis]	Peptidase family M48 family protein	1.04	0.979	1.754	S7
1365934796	AT2G02560.2	82.348	'19.4.3.4'	'Protein degradation.peptide tagging.Related-to-Ubiquitin (RUB/NEDD8)-anchor modification (neddylation).CAND1 adaptor protein exchange factor'	cullin-associated NEDD8-dissociated protein 1 [Rosa chinensis]	cullin-associated and neddylation dissociated	1.132	0.954	1.891	S7
1366011758	AT5G55160.1	94.382	'19.4.2.1'	'Protein degradation.peptide tagging.Small-Ubiquitin-like-Modifier (SUMO)-anchor modification (sumoylation).SUMO ubiquitin-fold protein'	small ubiquitin-related modifier 1 [Rosa chinensis]	small ubiquitin-like modifier 2	1.01	0.979	0.659	S7
1338463846	AT2G30110.1	77.532	'19.4.1.3'	'Protein degradation.peptide tagging.Ubiquitin (UBQ)-anchor addition (ubiquitylation).UBA-activating E1 protein'	Ubiquitin-activating enzyme E [Trema orientale]	ubiquitin-activating enzyme 1	1.143	1.093	1.636	S7
1358168382	AT5G06460.1	75.872	'19.4.1.3'	'Protein degradation.peptide tagging.Ubiquitin (UBQ)-anchor addition (ubiquitylation).UBA-activating E1 protein'	putative ubiquitin/SUMO-activating enzyme E1, ubiquitin-activating enzyme E1 [Rosa chinensis]	ubiquitin activating enzyme 2	1.032	0.965	1.503	S7
1338408238	AT1G78870.2	95.804	'19.4.1.4'	'Protein degradation.peptide tagging.Ubiquitin (UBQ)-anchor addition (ubiquitylation).UBC-conjugating E2 protein'	Ubiquitin-fold modifier-conjugating enzyme [Parasponia andersonii]	ubiquitin-conjugating enzyme 35	1.08	0.997	0.594	S7
1484687567	AT4G05050.3	95.614	'19.4.1.1'	'Protein degradation.peptide tagging.Ubiquitin (UBQ)-anchor addition (ubiquitylation).UBQ ubiquitin-fold protein'	polyubiquitin 11-like [Papaver somniferum]	ubiquitin 11	1.391	0.741	0.653	S7
1358151825	AT4G02570.4	82.927	'19.4.1.5.4.1.2'	'Protein degradation.peptide tagging.Ubiquitin (UBQ)-anchor addition (ubiquitylation).UBQ-ligase E3 activities.Cullin-based ubiquitylation complexes.SKP1-CUL1-FBX (SCF) E3 ligase complexes.CUL1/CUL2 scaffold component'	putative cullin protein, neddylation [Rosa chinensis]	cullin 1	1.087	0.881	1.631	S7
1220048888	AT4G38600.1	73.947	'19.4.1.5.1'	'Protein degradation.peptide tagging.Ubiquitin (UBQ)-anchor addition (ubiquitylation).UBQ-ligase E3 activities.HECT E3 monomeric ligase'	E3 ubiquitin-protein ligase UPL3 [Prunus avium]	HEAT repeat ;HECT-domain (ubiquitin-transferase)	1.267	0.798	1.874	S7
1162547546	AT1G80410.1	77.137	'18.6.1.2'	'Protein modification.acetylation.NatA-type N-terminal acetylase complex.NAA15 auxiliary component'	N-alpha-acetyltransferase 16, NatA auxiliary subunit [Prunus persica]	tetratricopeptide repeat (TPR)-containing protein	1.164	1.16	1.51	S7
				Cytoskeleton
1408184341	AT5G20890.1	89.044	'20.3.1.2'	'Cytoskeleton.actin and tubulin folding.CCT chaperonin folding complex.CCT2 beta subunit'	hypothetical protein DM860_011715 [Cuscuta australis]	TCP-1/cpn60 chaperonin family protein	0.565	0.642	0.75	S8
1340504700	AT3G11830.1	90.689	'20.3.1.7'	'Cytoskeleton.actin and tubulin folding.CCT chaperonin folding complex.CCT7 eta subunit'	T-complex protein 1 subunit eta [Lactuca sativa]	TCP-1/cpn60 chaperonin family protein	0.965	1.128	1.561	S8
1366008938	AT1G29990.1	84.375	'20.3.2.6'	'Cytoskeleton.actin and tubulin folding.Prefoldin co-chaperone complex.PFD6 component'	prefoldin subunit 6 [Rosa chinensis]	prefoldin 6	0.949	1.059	0.623	S8
1279008955	AT5G35700.1	68.75	'20.2.2.4'	'Cytoskeleton.microfilament network.actin polymerisation.fimbrin actin-crosslinking factor'	fimbrin-5-like [Olea europaea var. sylvestris]	fimbrin-like protein 2	0.821	1.002	1.684	S8
1358172442	AT5G20490.1	82.646	'20.2.4.1'	'Cytoskeleton.microfilament network.myosin microfilament-based motor protein activities.class XI myosin'	putative myosin ATPase [Rosa chinensis]	Myosin family protein with Dil domain	1.073	1.023	1.505	S8
1358181073	AT1G60500.1	64.207	'35.1'	'not assigned.annotated'	putative dynamin GTPase [Rosa chinensis]	Dynamin related protein 4C	1.029	1.026	1.773	S8
1139775668	AT4G04020.1	62.614	'35.1'	'not assigned.annotated'	hypothetical protein PRUPE_4G014000 [Prunus persica]	fibrillin	0.908	1.025	0.623	S8
1358172517	AT1G77550.1	65.888	'35.2'	'not assigned.not annotated'	putative tubulin-tyrosine ligase/Tubulin polyglutamylase, leucine-rich repeat domain, L [Rosa chinensis]	tubulin-tyrosine ligases;tubulin-tyrosine ligases	1.108	0.994	1.502	S8
				Cell wall
1389782250	AT5G53560.1	72.932	'21.9.1.7.1.3'	'Cell wall.cutin and suberin.cuticular lipid formation.alkane-forming pathway.CER1-CER3 alkane-forming complex.Cyt-b5 component'	cytochrome b5-like [Cynara cardunculus var. scolymus]	cytochrome B5 isoform E	1.111	1.084	0.612	S8
1220068392	AT1G74380.1	82.159	'21.2.1.1.2'	'Cell wall.hemicellulose.xyloglucan.synthesis.UDP-xylose-dependent 1,6-alpha-xylosyltransferase'	probable xyloglucan 6-xylosyltransferase 5 [Prunus avium]	xyloglucan xylosyltransferase 5	1.115	1.073	1.622	S8
1204928578	AT2G40890.1	78.895	'21.6.1.2'	'Cell wall.lignin.monolignol synthesis.coumarate 3-hydroxylase (C3H)'	LOW QUALITY PROTEIN: cytochrome P450 98A2 [Herrania umbratica]	cytochrome P450, family 98, subfamily A, polypeptide 3	1.141	1.088	1.957	S8
1358155395	AT5G36110.1	46	'50.1.13'	'Enzyme classification.EC_1 oxidoreductases.EC_1.14 oxidoreductase acting on paired donor with incorporation or reduction of molecular oxygen'	putative cytochrome P450 [Rosa chinensis]	cytochrome P450, family 716, subfamily A, polypeptide 1	1.009	1.022	1.584	S8
1371492882	AT1G31850.2	75.285	'35.1'	'not assigned.annotated'	Methyltransferase [Actinidia chinensis var. chinensis]	S-adenosyl-L-methionine-dependent methyltransferases superfamily protein	1.286	1.14	1.887	S8
1371532644	AT1G07040.1	68.497	'35.2'	'not assigned.not annotated'	Methyltransferase PMT9 [Actinidia chinensis var. chinensis]	unknown protein; INVOLVED IN: biological_process unknown; LOCATED IN: chloroplast; EXPRESSED IN: 24 plant structures; EXPRESSED DURING: 14 growth stages; BEST Arabidopsis thaliana protein match is: unknown protein (TAIR:AT1G27030.1); Has 540 Blast hits to 538 proteins in 187 species: Archae - 0; Bacteria - 333; Metazoa - 0; Fungi - 0; Plants - 67; Viruses - 0; Other Eukaryotes - 140 (source: NCBI…	0.813	1.109	0.545	S8
1358162222	#N/A	#N/A	'35.2'	'not assigned.not annotated'	hypothetical protein RchiOBHm_Chr4g0394491 [Rosa chinensis]	Similar to glycine-rich cell wall protein	1.559	1.495	0.691	S8
				Chromatin organization
1366038800	AT1G48410.1	82.515	'12.5.1.1'	'Chromatin organisation.DNA methylation.canonical RNA-directed DNA methylation pathway.AGO siRNA-integrating factor'	protein argonaute 1-like [Rosa chinensis]	Stabilizer of iron transporter SufD / Polynucleotidyl transferase	1.088	1.178	1.554	S8
1139790692	AT5G59970.1	82.796	'12.1.5'	'Chromatin organisation.histones.H4-type histone'	hypothetical protein PRUPE_2G224400 [Prunus persica]	Histone superfamily protein	0.626	1.173	0.942	S8
				Cell cycle
1366009954	AT1G04760.1	82.192	'13.4.2.2.4'	'Cell cycle.cytokinesis.cell-plate formation.SNARE cell-plate vesicle fusion complex.VAMP721/VAMP722 R-SNARE component'	vesicle-associated membrane protein 721-like [Rosa chinensis]	vesicle-associated membrane protein 726	0.899	1.054	1.556	S8
1365991864	AT3G25800.1	93.697	'13.4.1.2.4'	'Cell cycle.cytokinesis.preprophase microtubule organization.TON1-TRM-PP2A (TTP) preprophase band formation complex.PP2A-phosphatase scaffolding component'	serine/threonine-protein phosphatase 2A 65 kDa regulatory subunit A beta isoform [Rosa chinensis]	protein phosphatase 2A subunit A2	1.18	1.032	1.593	S8
1353891909	AT2G36250.2	75.876	'13.5.2.2.1.2'	'Cell cycle.organelle machineries.organelle fission.plastid division.FtsZ prokaryotic-tubulin filaments.FtsZ2 component'	cell division protein FtsZ homolog 2-1 chloroplastic-like [Prunus yedoensis var. nudiflora]	Tubulin/FtsZ family protein	1.478	1.203	1.529	S8
				Vescicle trafficking
1371494657	AT2G01690.1	78.366	'35.1'	'not assigned.annotated'	hypothetical protein CEY00_Acc28380 [Actinidia chinensis var. chinensis]	ARM repeat superfamily protein	1.25	1.035	1.641	S8
1433426064	AT3G53230.1	68.199	'35.1'	'not assigned.annotated'	hypothetical protein SETIT_6G143900v2 [Setaria italica]	ATPase, AAA-type, CDC48 protein	1.367	0.98	1.517	S8
359475193	AT3G19240.1	74.533	'35.1'	'not assigned.annotated'	PREDICTED: protein CYPRO4 [Vitis vinifera]	Vacuolar import/degradation, Vid27-related protein	1.334	1.618	1.154	S8
6094439	AT3G16640.1	75.882	'35.1'	'not assigned.annotated'	RecName: Full=Translationally-controlled tumor protein homolog; Short=TCTP	translationally controlled tumor protein	0.918	0.972	0.637	S8
1358169333	AT3G09980.1	77.528	'35.2'	'not assigned.not annotated'	putative RAB6-interacting golgin [Rosa chinensis]	Family of unknown function (DUF662)	1.148	1.196	0.606	S8
1358143151	AT4G23460.1	86.142	'22.1.2.2'	'Vesicle trafficking.clathrin coated vesicle (CCV) machinery.AP-1 trans-Golgi network cargo adaptor complex.AP1/2B large beta subunit'	putative clathrin adaptor, alpha/beta/gamma-adaptin, appendage, Ig-like subdomain-containing protein [Rosa chinensis]	Adaptin family protein	1.104	0.95	1.551	S8
1484718286	AT5G22780.1	78.341	'22.1.3.1'	'Vesicle trafficking.clathrin coated vesicle (CCV) machinery.AP-2 cargo adaptor complex.AP2A large alpha subunit'	AP-2 complex subunit alpha-1-like [Papaver somniferum]	Adaptor protein complex AP-2, alpha subunit	1.321	1.312	1.588	S8
1358184991	AT3G11130.1	92.758	'22.1.1.1'	'Vesicle trafficking.clathrin coated vesicle (CCV) machinery.clathrin triskelion.heavy chain'	putative clathrin, heavy chain [Rosa chinensis]	Clathrin, heavy chain	1.039	1.029	1.819	S8
1366006490	AT2G20760.1	57.426	'22.1.1.2'	'Vesicle trafficking.clathrin coated vesicle (CCV) machinery.clathrin triskelion.light chain'	clathrin light chain 1-like [Rosa chinensis]	Clathrin light chain protein	0.98	1.15	0.639	S8
1366052780	AT3G01780.1	83.616	'22.1.4.1'	'Vesicle trafficking.clathrin coated vesicle (CCV) machinery.TPLATE AP-2 co-adaptor complex.TPLATE component'	protein TPLATE [Rosa chinensis]	ARM repeat superfamily protein	1.099	1.072	1.651	S8
1358173449	AT3G50590.1	73.877	'22.1.4.4'	'Vesicle trafficking.clathrin coated vesicle (CCV) machinery.TPLATE AP-2 co-adaptor complex.TWD40 component'	putative transcription factor WD40-like family [Rosa chinensis]	Transducin/WD40 repeat-like superfamily protein	0.865	1.187	1.846	S8
1216966820	AT2G17980.1	80.738	'35.1'	'not assigned.annotated'	SEC1 family transport protein SLY1-like [Hevea brasiliensis]	Sec1/munc18-like (SM) proteins superfamily	1.392	1.261	1.9	S8
1344027951	AT3G60860.1	77.227	'22.3.3.2'	'Vesicle trafficking.Coat protein I (COPI) coatomer machinery.ARF-GTPase guanyl-nucleotide exchange factor (ARF-GEF) activities.BIG-type ARF-GEF factor'	brefeldin A-inhibited guanine nucleotide-exchange protein 2-like [Quercus suber]	SEC7-like guanine nucleotide exchange family protein	1.029	1.15	1.996	S8
1139762327	AT3G43300.1	74.305	'22.3.3.2'	'Vesicle trafficking.Coat protein I (COPI) coatomer machinery.ARF-GTPase guanyl-nucleotide exchange factor (ARF-GEF) activities.BIG-type ARF-GEF factor'	hypothetical protein PRUPE_7G189500 [Prunus persica]	HOPM interactor 7	1.119	1.02	1.671	S8
1358142046	AT1G62020.1	84.521	'22.3.1.1'	'Vesicle trafficking.Coat protein I (COPI) coatomer machinery.coat protein complex.alpha subunit'	putative transcription factor WD40-like family [Rosa chinensis]	Coatomer, alpha subunit	1.006	1.04	1.667	S8
1358163762	AT4G31480.2	84.372	'22.3.1.4.1'	'Vesicle trafficking.Coat protein I (COPI) coatomer machinery.coat protein complex.cargo adaptor F-subcomplex.beta subunit'	putative coatomer beta subunit (COPB1), coatomer beta subunit, appendage platform protein [Rosa chinensis]	Coatomer, beta subunit	1.136	0.992	1.968	S8
1343967877	AT5G05010.2	77.298	'22.3.1.4.3'	'Vesicle trafficking.Coat protein I (COPI) coatomer machinery.coat protein complex.cargo adaptor F-subcomplex.delta subunit'	coatomer subunit delta-like [Quercus suber]	clathrin adaptor complexes medium subunit family protein	1.658	0.792	1.394	S8
1358149204	AT4G34450.1	85.682	'22.3.1.4.2'	'Vesicle trafficking.Coat protein I (COPI) coatomer machinery.coat protein complex.cargo adaptor F-subcomplex.gamma subunit'	putative coatomer/calthrin adaptor appendage subdomain, coatomer gamma subunit [Rosa chinensis]	coatomer gamma-2 subunit, putative / gamma-2 coat protein, putative / gamma-2 COP, putative	1.128	1.015	1.681	S8
951025830	AT3G07100.1	60.89	'22.4.1.3.2'	'Vesicle trafficking.Coat protein II (COPII) coatomer machinery.coat protein complex.Sec23/24 cargo adaptor subcomplex.Sec24 component'	protein transport protein Sec24-like At3g07100 [Vigna radiata var. radiata]	Sec23/Sec24 protein transport family protein	1.176	1.182	1.741	S8
1365936353	AT3G63460.1	65.388	'22.4.1.2'	'Vesicle trafficking.Coat protein II (COPII) coatomer machinery.coat protein complex.Sec31 scaffolding component'	protein transport protein SEC31 homolog B [Rosa chinensis]	transducin family protein / WD-40 repeat family protein	1.226	1.014	1.615	S8
1227937278	AT3G62560.1	92.708	'22.4.2.1'	'Vesicle trafficking.Coat protein II (COPII) coatomer machinery.coat protein recruiting.Sar1-type GTPase'	GTP-binding protein SAR1A-like [Carica papaya]	Ras-related small GTP-binding family protein	0.434	1.529	0.918	S8
1371506823	AT4G02080.1	93.264	'22.4.2.1'	'Vesicle trafficking.Coat protein II (COPII) coatomer machinery.coat protein recruiting.Sar1-type GTPase'	GTP-binding protein like [Actinidia chinensis var. chinensis]	secretion-associated RAS super family 2	0.781	1.473	0.612	S8
1139766432	AT2G27600.1	89.425	'22.6.4.4.1'	'Vesicle trafficking.endomembrane trafficking.ESCRT (Endosomal Sorting Complex Required for Transport) complexes.VPS4-VTA1 ESCRT-disassembly complex.VPS4/SKD1 ATPase component'	hypothetical protein PRUPE_6G127200 [Prunus persica]	AAA-type ATPase family protein	1.119	1.669	1.255	S8
1358186031	AT5G53530.1	88.372	'22.6.5.3.3'	'Vesicle trafficking.endomembrane trafficking.protein recycling.Retromer protein recycling complex.VPS26 component'	putative vacuolar protein sorting protein 26 related protein [Rosa chinensis]	vacuolar protein sorting 26A	0.654	0.825	1.274	S8
1516521240	AT2G33870.1	91.284	'22.9.1.1'	'Vesicle trafficking.regulation of membrane tethering and fusion.RAB-GTPase activities.A-class RAB GTPase'	unnamed protein product [Brassica rapa]	RAB GTPase homolog A1H	0.584	0.888	0.853	S8
743764971	AT1G09630.1	85.185	'22.9.1.1'	'Vesicle trafficking.regulation of membrane tethering and fusion.RAB-GTPase activities.A-class RAB GTPase'	PREDICTED: ras-related protein RABA2a-like [Elaeis guineensis]	RAB GTPase 11C	0.513	0.898	0.754	S8
1358151927	AT4G02350.1	72.512	'22.7.3.7'	'Vesicle trafficking.target membrane tethering.Exocyst complex.SEC15 component'	putative exocyst complex component EXOC6/Sec15, mammalian uncoordinated 13, domain 2 [Rosa chinensis]	exocyst complex component sec15B	1.208	0.973	1.554	S8
802592758	AT1G47550.1	87.039	'22.7.3.2'	'Vesicle trafficking.target membrane tethering.Exocyst complex.SEC3 component'	exocyst complex component SEC3A [Jatropha curcas]	exocyst complex component sec3A	1.195	0.954	1.593	S8
1220053043	AT1G50500.1	82.31	'22.7.1.3'	'Vesicle trafficking.target membrane tethering.GARP/EARP (Golgi-/Endosome-Associated-Retrograde-Protein) complexes.VPS53/HIT1 component'	vacuolar protein sorting-associated protein 53 A isoform X1 [Prunus avium]	Membrane trafficking VPS53 family protein	1.131	0.994	1.539	S8
1358152195	AT5G11040.1	75.332	'22.7.7.2.1'	'Vesicle trafficking.target membrane tethering.TRAPP (Trafficking-Protein-Particle) complexes.TRAPP-II complex-specific components.TRS120/VAN4 component'	putative TRAPP II complex, Trs120 protein [Rosa chinensis]	TRS120	1.012	0.936	1.577	S8
				Unknown function
1366023064	AT3G19000.1	63.352	'50.1.13'	'Enzyme classification.EC_1 oxidoreductases.EC_1.14 oxidoreductase acting on paired donor with incorporation or reduction of molecular oxygen'	uncharacterized protein LOC112170876 [Rosa chinensis]	2-oxoglutarate (2OG) and Fe(II)-dependent oxygenase superfamily protein	0.733	0.551	0.846	S9
1279007574	AT1G10950.1	86.092	'35.1'	'not assigned.annotated'	transmembrane 9 superfamily member 1-like [Olea europaea var. sylvestris]	transmembrane nine 1	1.425	1.038	1.734	S9
1358158313	AT1G52800.1	47.302	'35.1'	'not assigned.annotated'	putative oxoglutarate/iron-dependent dioxygenase, non-heme dioxygenase domain-containing protein [Rosa chinensis]	2-oxoglutarate (2OG) and Fe(II)-dependent oxygenase superfamily protein	1.508	1.496	1.009	S9
1365990355	AT3G01680.1	32.153	'35.1'	'not assigned.annotated'	protein SIEVE ELEMENT OCCLUSION B-like [Rosa chinensis]	CONTAINS InterPro DOMAIN/s: Mediator complex subunit Med28 (InterPro:IPR021640); BEST Arabidopsis thaliana protein match is: unknown protein (TAIR:AT3G01670.1); Has 122 Blast hits to 112 proteins in 13 species: Archae - 0; Bacteria - 0; Metazoa - 0; Fungi - 0; Plants - 122; Viruses - 0; Other Eukaryotes - 0 (source: NCBI BLink).	1.027	1.145	1.581	S9
1358164100	AT3G22640.1	38.642	'35.1'	'not assigned.annotated'	putative rmlC-like jelly roll protein [Rosa chinensis]	cupin family protein	2.13	0.956	0.696	S9
1130858176	AT3G45600.1	74.386	'35.1'	'not assigned.annotated'	Tetraspannin domain-containing protein [Cephalotus follicularis]	tetraspanin3	1.382	1.309	1.627	S9
1179552949	AT4G31080.1	61.728	'35.1'	'not assigned.annotated'	uncharacterized protein At2g24330-like [Dendrobium catenatum]	Protein of unknown function (DUF2296)	1.284	1.174	1.601	S9
1039018276	AT4G33640.1	100	'35.1'	'not assigned.annotated'	costars family protein [Arabidopsis thaliana]	unknown protein; Has 30201 Blast hits to 17322 proteins in 780 species: Archae - 12; Bacteria - 1396; Metazoa - 17338; Fungi - 3422; Plants - 5037; Viruses - 0; Other Eukaryotes - 2996 (source: NCBI BLink).	1.049	0.847	0.533	S9
1358181130	AT5G06970.1	73.297	'35.1'	'not assigned.annotated'	hypothetical protein RchiOBHm_Chr1g0326411 [Rosa chinensis]	Protein of unknown function (DUF810)	1.134	1.135	1.519	S9
1220069231	AT5G10840.1	85.826	'35.1'	'not assigned.annotated'	transmembrane 9 superfamily member 8 [Prunus avium]	Endomembrane protein 70 protein family	1.365	1.333	2.262	S9
1375913791	AT5G15270.1	66.023	'35.1'	'not assigned.annotated'	KH domain-containing protein At4g18375 isoform X1 [Populus trichocarpa]	RNA-binding KH domain-containing protein	1.36	0.812	1.627	S9
1273160574	AT5G34850.1	76.026	'35.1'	'not assigned.annotated'	hypothetical protein AQUCO_02000032v1 [Aquilegia coerulea]	purple acid phosphatase 26	0.54	0.6	0.704	S9
1139763453	AT5G35160.2	87.994	'35.1'	'not assigned.annotated'	hypothetical protein PRUPE_7G253600 [Prunus persica]	Endomembrane protein 70 protein family	1.124	1.095	1.738	S9
1366048332	AT5G50530.1	68.817	'35.1'	'not assigned.annotated'	CBS domain-containing protein CBSCBSPB1 isoform X1 [Rosa chinensis]	CBS / octicosapeptide/Phox/Bemp1 (PB1) domains-containing protein	1.691	0.947	0.891	S9
1358147436	AT2G15220.1	49.321	'35.2'	'not assigned.not annotated'	hypothetical protein RchiOBHm_Chr6g0244521 [Rosa chinensis]	Plant basic secretory protein (BSP) family protein	1.133	0.893	0.654	S9
1358178271	AT2G32520.1	82.158	'35.2'	'not assigned.not annotated'	putative 2-oxo-3-(5-oxofuran-2-ylidene)propanoate lactonase [Rosa chinensis]	alpha/beta-Hydrolases superfamily protein	0.922	1.019	0.6	S9
1365948503	AT2G45990.2	78.409	'35.2'	'not assigned.not annotated'	uncharacterized protein LOC112181625 isoform X1 [Rosa chinensis]	unknown protein; FUNCTIONS IN: molecular_function unknown; INVOLVED IN: biological_process unknown; LOCATED IN: chloroplast; EXPRESSED IN: 22 plant structures; EXPRESSED DURING: 13 growth stages; Has 312 Blast hits to 312 proteins in 90 species: Archae - 0; Bacteria - 131; Metazoa - 0; Fungi - 0; Plants - 67; Viruses - 0; Other Eukaryotes - 114 (source: NCBI BLink).	0.742	1.205	0.608	S9
1366039126	AT3G48140.1	75.862	'35.2'	'not assigned.not annotated'	uncharacterized protein LOC112176748 [Rosa chinensis]	B12D protein	1.55	1.052	0.784	S9
1139769143	AT3G51730.1	59.756	'35.2'	'not assigned.not annotated'	hypothetical protein PRUPE_6G290000 [Prunus persica]	saposin B domain-containing protein	1.362	0.798	0.616	S9
1220087561	AT4G13200.1	65.421	'35.2'	'not assigned.not annotated'	LOW QUALITY PROTEIN: uncharacterized protein At4g13200, chloroplastic [Prunus avium]	unknown protein; FUNCTIONS IN: molecular_function unknown; INVOLVED IN: biological_process unknown; LOCATED IN: thylakoid, chloroplast thylakoid membrane, chloroplast, plastoglobule; EXPRESSED IN: 22 plant structures; EXPRESSED DURING: 13 growth stages; Has 97 Blast hits to 97 proteins in 46 species: Archae - 0; Bacteria - 65; Metazoa - 2; Fungi - 0; Plants - 28; Viruses - 0; Other Eukaryotes - 2…	0.986	1.323	0.644	S9
1375880509	AT4G35220.1	69.13	'35.2'	'not assigned.not annotated'	uncharacterized protein LOC7457549 [Populus trichocarpa]	Cyclase family protein	1.046	1.044	0.592	S9
1365952397	AT5G13560.1	59.071	'35.2'	'not assigned.not annotated'	uncharacterized protein LOC112182553 isoform X1 [Rosa chinensis]	unknown protein; BEST Arabidopsis thaliana protein match is: unknown protein (TAIR:AT2G37370.1); Has 12055 Blast hits to 8846 proteins in 811 species: Archae - 217; Bacteria - 1046; Metazoa - 6104; Fungi - 1115; Plants - 528; Viruses - 14; Other Eukaryotes - 3031 (source: NCBI BLink).	1.657	0.787	0.73	S9
1147603641	AT5G64130.1	64.545	'35.2'	'not assigned.not annotated'	uncharacterized protein LOC109722241 isoform X1 [Ananas comosus]	cAMP-regulated phosphoprotein 19-related protein	0.922	1.148	0.61	S9
